# Supplementary material for: Exploring whole-body kinematics when eating real foods with the dominant hand in healthy adults
Source: PLoS One. 2021 Oct 28;16(10):e0259184. doi: 10.1371/journal.pone.0259184 (PMC8553040; doi:10.1371/journal.pone.0259184)
Supplement: S1 Table — (XLSX) [file pone.0259184.s001.xlsx]

## Sheet: maximum
Individual values of maximum whole-body joint angles across all four phases of eating.
subject	L5-S1 right lateral flexion	L5-S1 left rotation	L5-S1 flexion	T8-T9 right lateral flexion	T8-T9 left rotation	T8-T9 flexion	C7-T1 right lateral flexion	C7-T1 left rotation	C7-T1 flexion	Shoulder abduction	Shoulder internal rotation	Shoulder flexion	Forearm pronation	Elbow flexion	Wrist radial deviation	Wrist flexion	Hip abduction	Hip internal rotation	Hip flexion
1	0.678383	1.7846	9.79256	0.475143	1.4921	7.82653	2.97611	-1.25118	22.864	30.3842	31.7694	45.6722	139.378	132.508	-14.2691	-31.8472	5.06438	-13.9363	63.1887
2	0.630206	-0.350174	15.9581	0.125052	-0.093719	12.7449	4.46334	-1.68667	21.3509	31.363	14.7514	38.143	88.6208	118.484	3.79022	-25.4668	15.0043	5.72925	47.0596
3	0.247744	-0.874025	11.0314	0.034202	-0.717964	8.60082	3.7116	1.50888	28.376	44.1451	26.4573	51.2473	123.86	106.762	-9.5225	-6.35158	19.9375	-2.51812	58.0441
4	1.17261	0.133825	7.18438	1.29033	0.281678	5.77939	0.867461	-1.1591	21.5551	30.3581	-0.420231	42.9663	118.62	112.963	-4.93251	-30.9089	17.4226	-15.3073	38.2785
5	-0.310576	-0.215151	8.95303	-0.061696	-0.059278	7.11842	6.77449	-1.01242	21.9613	36.7163	19.7958	46.0319	135.439	130.309	10.882	-18.3092	1.75476	-3.93346	56.4272
6	0.631574	-0.510332	9.56144	0.48252	-0.561855	7.59943	3.56053	0.193845	30.1003	34.7141	14.0488	51.2557	79.1009	131.794	11.6385	-12.1736	-2.8711	4.51737	47.8291
7	-0.277091	-0.933418	14.3782	-0.517562	-0.732338	11.4916	4.43266	0.348173	27.2856	42.6402	16.2604	44.885	115.287	129.316	-11.8291	-52.1446	-0.147917	-1.10028	52.5339
8	0.114232	-0.236216	12.1398	-0.162614	-0.180559	9.62722	11.9092	0.935073	32.3536	32.8551	10.6606	36.3607	110.933	143.382	3.45827	-23.0606	-3.86138	3.78477	58.8627
9	0.003617	-1.47397	20.7506	-0.452992	-1.43639	19.2701	13.6869	3.62364	28.7417	48.8213	1.81687	25.642	101.91	128.279	-0.126102	-17.7945	-1.07545	5.31262	54.6775
10	-0.789739	0.145026	13.3128	-0.900334	0.21691	10.6265	1.63581	0.336481	26.7012	41.6636	14.8373	23.0642	110.898	132.532	-5.68938	-29.9488	6.03526	2.45522	35.9855
11	0.29831	-1.91633	23.712	0.687108	-1.65555	21.6764	3.71268	-0.660605	21.1838	29.5072	-3.14163	37.2946	73.0223	136.68	-11.6748	-21.4158	9.14062	-0.5538	54.163
12	0.788425	-1.5399	18.8749	0.856327	-1.34291	15.1146	-0.571252	0.95274	22.205	22.6662	4.54863	45.2659	101.203	110.969	2.16252	-16.6365	37.5958	-11.8788	23.0331
13	-0.597138	-0.667403	12.6682	-0.692114	-0.500135	10.0988	4.27458	-1.54173	22.0285	44.5527	4.57449	48.5038	81.0376	134.702	14.9917	-33.6439	9.76183	7.15523	64.8549
14	-0.339899	0.009773	11.5221	-0.314014	0.031535	9.21881	6.04695	0.466953	28.4405	31.8174	-1.61624	26.9665	85.5112	138.162	-7.73495	-34.4116	14.2904	-2.54843	62.7245
15	0.307373	-1.29683	17.1336	0.230618	-0.978156	13.5914	2.50429	0.480285	28.0484	40.8019	17.8438	40.0533	79.4734	113.588	7.36701	-10.3957	10.621	1.53347	41.2851
16	-0.56307	-0.491795	7.78205	0.23088	-0.157249	6.23361	4.4055	2.14195	28.1347	44.1145	24.6426	39.7466	146.375	147.545	-1.43519	-26.4436	-1.82573	2.16593	63.4133
17	0.87673	-0.342932	11.7557	0.576314	-0.164621	9.3817	2.04716	0.77537	31.8102	50.8095	4.66555	32.2664	95.9132	130.813	16.7918	-18.66	20.1094	-0.527183	50.8462
18	1.92684	-3.37811	25.0029	1.91218	-2.9998	22.7546	3.85793	-1.44321	29.1327	34.2029	1.58261	26.2229	102.766	135.167	0.047603	-35.5743	14.3945	-6.85311	55.2588
19	1.43349	0.023427	18.3237	1.06393	-0.056475	14.6296	2.24146	3.08113	31.0071	47.6483	3.35912	32.7595	69.7662	128.156	20.3007	-4.34745	22.6649	-11.2183	45.7804
20	2.47369	-1.12106	18.7016	2.57339	-1.012	17.5098	1.68154	-1.26335	23.3467	37.3363	10.4192	36.3893	97.0401	115.818	13.3908	-19.2489	0.932927	-0.778183	78.528
21	0.128676	-1.68225	12.8866	-0.060287	-1.26968	10.3543	4.62748	-1.39867	26.8799	27.4767	14.4684	56.6677	107.04	115.506	4.81269	-18.9459	-13.4284	4.30454	49.4068
22	0.546068	-1.6361	15.332	-0.106076	-1.33165	12.2926	1.71329	4.707	32.0789	36.7202	14.3701	37.1837	120.211	126.073	9.4111	2.00217	2.63367	6.56911	40.3125
23	-0.631519	-0.115331	14.2297	-0.619817	-0.069402	11.3905	5.95129	0.538929	23.5619	36.5091	13.8781	39.8592	69.5565	141.736	8.95113	37.6373	-12.7398	6.91826	40.6688
24	0.20138	0.239467	11.9858	-0.091721	0.13399	9.53247	6.12631	1.83775	31.0221	47.7725	21.8287	55.4417	135.555	131.439	0.337288	-25.5701	0.572397	2.74285	67.8299
25	0.48281	-1.18523	12.4637	0.655933	-1.02429	9.87738	9.76007	-2.11284	27.5475	64.8955	9.57343	42.2543	103.729	126.526	-4.5074	6.24724	15.0504	2.17719	44.9052
26	1.30652	-0.959811	17.0731	0.992583	-0.78405	13.5508	1.75094	0.364266	27.9353	34.9927	-0.71166	36.2233	124.51	127.01	19.1892	-7.76327	6.08913	-3.57551	49.4717
27	2.13456	0.034034	21.0549	1.24792	-0.25727	16.733	3.85251	-0.365773	24.5051	37.2503	2.02007	39.5934	101.657	135.368	-6.86297	-27.7833	13.8066	-4.51915	46.0402
28	0.502754	-1.09894	12.3958	-0.135355	-0.999099	9.98386	6.78689	-0.729541	25.0915	57.1957	11.4994	39.7976	79.8052	144.804	29.5462	0.06566	5.35828	2.69348	46.1565
29	0.595962	0.154422	10.3616	0.219923	0.016266	8.30104	2.71908	-0.233864	28.2594	31.1095	14.4648	39.3009	113.42	124.553	1.30503	-9.56081	8.46181	-3.17625	59.9639
30	0.439671	-1.40762	23.5472	-0.868399	-1.59918	21.7935	3.10859	0.183393	29.4914	39.5393	18.463	47.1956	114.852	140.24	-3.9797	-20.2329	-2.1226	9.81144	47.5022
31	2.17064	-0.354381	17.2548	1.76273	-0.329556	13.8144	8.51114	-1.52264	24.8919	33.8699	16.6148	32.6442	127.183	138.329	-2.76167	-13.7082	10.6128	1.12337	51.543
32	-0.103794	-0.612832	16.8205	-0.720353	-0.665399	15.8474	3.52912	2.33252	28.7505	39.1237	7.26346	29.1862	99.6694	137.024	-4.71314	-45.3624	-6.73964	5.46871	55.347
33	0.665732	-1.01412	9.20051	0.517173	-0.796213	7.3507	3.60245	-0.954292	28.0748	36.4678	9.94643	53.487	85.3222	117.757	11.5095	-16.0382	24	-5.18041	52.4278
34	4.85658	-0.422851	17.6854	-0.188741	-0.826192	13.7799	2.72896	-0.189962	28.1178	38.933	25.5867	46.4851	86.7564	122.893	7.28371	-0.092973	7.81689	-5.95249	36.1014
35	1.17543	-0.047094	12.0492	0.748169	-0.080243	9.61368	9.82957	1.7976	27.3483	52.2354	3.09434	14.1711	100.197	127.657	3.93397	-6.01911	18.4002	-5.64009	57.4732
36	0.581849	-0.856753	13.5572	0.170172	-0.647502	10.6987	4.19962	-0.879218	23.2643	40.6815	19.776	61.5352	91.2797	120.485	11.0716	-19.7453	11.5664	-9.48441	54.3609
37	-0.1695	-0.925672	18.14	-0.071967	-0.698192	14.3963	3.75389	-0.116414	24.3491	54.6572	25.0569	71.3536	110.731	126.522	9.67596	-34.1262	23.9953	-1.58135	43.684
38	0.133059	-1.29128	14.264	0.488041	-0.969004	11.3459	9.13856	1.26652	28.0328	60.9838	30.9969	45.0877	109.594	131.8	17.0356	-7.31884	3.0751	5.49193	51.6445
39	1.8235	0.491687	14.6885	0.947921	0.181819	11.7376	3.29079	2.30101	23.7973	46.6686	12.8002	50.5823	107.486	125.953	6.38823	-5.55023	16.8628	1.34415	50.7459
40	-0.623568	-0.604906	11.2397	-0.636518	-0.476197	9.0122	10.6591	0.145715	25.829	53.2996	17.5496	51.1476	85.1272	137.561	23.3838	-22.78	-3.64859	5.34636	56.06
41	2.16878	-0.211217	10.593	1.11134	-0.185112	8.51508	0.371887	2.1091	20.4738	26.5013	22.4786	38.1359	125.602	134.643	-5.15654	-4.83966	-10.1784	6.19702	34.6615
42	0.79453	0.403364	13.4869	-0.080054	0.212873	10.7943	12.2892	-0.470479	26.739	58.4298	-0.321737	34.7252	93.5108	130.902	15.4726	-19.0345	-5.24538	11.4637	66.6404
43	0.489264	-0.805748	12.8032	-0.631324	-1.06704	10.3804	7.1158	2.287	26.4576	52.0625	7.49634	39.0305	97.798	137.171	10.9079	0.90883	-0.324727	6.37521	47.5375
44	0.15835	-0.898505	12.7911	-0.396355	-0.832699	10.2954	4.42225	0.020652	25.2933	41.4158	16.3097	44.3908	107.934	123.845	2.89953	-17.9472	-4.20819	4.10068	39.2181
45	0.24229	-1.1282	17.9707	-0.436625	-0.954073	14.2407	1.01786	2.31955	14.9851	36.976	34.2999	74.6325	109.938	120.929	5.03024	-7.54418	-0.846933	6.67961	26.2291
