# Supplementary material for: Exploring whole-body kinematics when eating real foods with the dominant hand in healthy adults
Source: PLoS One. 2021 Oct 28;16(10):e0259184. doi: 10.1371/journal.pone.0259184 (PMC8553040; doi:10.1371/journal.pone.0259184)
Supplement: S2 Table — (XLSX) [file pone.0259184.s002.xlsx]

## Sheet: minimum
Individual values of minimum whole-body joint angles across all four phases of eating.
subject	L5-S1 right lateral flexion	L5-S1 left rotation	L5-S1 flexion	T8-T9 right lateral flexion	T8-T9 left rotation	T8-T9 flexion	C7-T1 right lateral flexion	C7-T1 left rotation	C7-T1 flexion	Shoulder abduction	Shoulder internal rotation	Shoulder flexion	Forearm pronation	Elbow flexion	Wrist radial deviation	Wrist flexion	Hip abduction	Hip internal rotation	Hip flexion
1	0.176886	1.07116	9.44306	0.087583	0.914116	7.55526	0.763318	-4.77676	12.6087	19.2751	7.34259	2.7357	47.6893	100.59	-28.945	-39.6847	4.78193	-14.2382	62.7186
2	0.03529	-0.949041	14.3095	-0.25555	-0.714715	11.4746	0.185901	-4.84748	17.9496	23.0825	10.9295	23.7138	33.6931	90.3559	-12.8844	-42.0476	12.602	2.76051	38.308
3	-0.667066	-1.60809	8.10618	-0.668888	-1.58261	6.51996	-0.377163	-2.01098	18.3448	19.6774	3.57308	8.36334	30.0002	84.9684	-25.727	-29.5111	19.0925	-3.81508	46.289
4	0.660021	-0.729899	6.676	0.900941	-0.349798	5.41215	-2.66034	-4.32503	16.8408	18.7279	-7.4661	18.5334	21.5101	75.9633	-19.241	-41.2857	17.0458	-15.9314	37.7016
5	-1.33592	-0.587052	7.39102	-0.848784	-0.235402	5.89088	-0.071982	-7.22759	8.81035	15.7933	-4.06484	4.14619	44.6302	96.6223	-17.8522	-32.8522	1.05422	-4.94044	51.0303
6	0.228889	-1.06266	8.81185	0.184337	-0.971582	7.04745	-1.52172	-2.91466	17.988	21.8158	-5.76543	9.9942	7.25497	106.322	-3.68325	-35.333	-3.31932	4.10101	43.1175
7	-0.533052	-2.30816	10.622	-0.689578	-1.8927	8.52042	-3.48677	-1.64076	13.6964	32.3822	7.1042	25.3502	27.8315	90.3789	-22.5514	-56.6351	-1.13567	-1.89671	44
8	-1.73089	-0.951591	7.35408	-1.3981	-0.750209	5.90103	-2.3895	-10.044	5.91306	21.8094	-2.09401	7.74711	11.4508	101.507	-8.04021	-37.8309	-6.95877	-1.4893	50.9312
9	-2.00955	-2.28394	15.7274	-2.30879	-2.22372	14.9062	-1.16857	-7.50876	15.3372	22.9357	-5.43631	5.29809	9.98965	87.2063	-6.13167	-31.2819	-1.95019	2.98572	45.026
10	-1.11353	-0.396811	12.5735	-1.12706	-0.176239	10.0436	-1.53033	-4.11133	19.1706	35.0384	5.83439	7.43617	40.6497	107.349	-15.2835	-39.1896	5.65872	1.04311	34.5023
11	-0.535894	-4.34002	20.8234	-0.174378	-3.80437	19.3007	-0.940011	-2.70287	17.1305	19.7933	-11.5659	16.314	3.14967	105.167	-16.4845	-29.1816	7.65875	-2.49724	44.066
12	0.24816	-1.71754	18.5839	0.548291	-1.4785	14.8861	-3.36233	-0.714484	12.8576	17.3263	-8.41804	16.3849	24.3477	80.6656	-5.2068	-25.7018	37.2731	-12.2411	22.6499
13	-1.41543	-2.12372	8.89395	-1.18235	-1.63494	7.15191	0.584414	-4.74375	14.9376	33.6415	-8.30461	24.2273	-20.7166	79.0554	-1.93968	-44.5331	8.54745	5.58799	59.5033
14	-1.61308	-1.2635	10.1628	-1.34802	-0.995293	8.14937	-0.631933	-1.52655	21.9187	27.84	-6.7764	16.3721	17.4338	104.901	-13.2208	-52.3509	12.9608	-3.76831	55.6807
15	0.103408	-1.72896	15.4557	-0.054378	-1.36309	12.344	-0.40915	-2.03481	24.4196	38.7621	12.0555	32.9481	16.7393	82.6425	-5.66552	-21.3463	9.34627	0.391487	35.3987
16	-0.993603	-0.749751	6.97361	-0.125078	-0.383082	5.5585	-1.67641	-2.7102	15.8413	22.1762	14.5184	10.3546	53.3416	102.815	-32.8612	-40.8657	-2.55454	1.65859	60.5008
17	0.00691	-0.767286	10.778	-0.143811	-0.540304	8.62852	-2.0839	0.048717	29.6088	37.4267	-3.64704	18.9407	17.7483	105.286	-13.5475	-35.4554	19.5151	-1.38244	45.6581
18	0.926546	-4.00928	24.033	0.959618	-3.52136	22.0077	-0.525189	-2.65833	26.0091	28.8823	-9.30923	19.446	31.9833	112.081	-9.9681	-47.485	13.2946	-7.99527	48.4592
19	0.773784	-0.716141	16.7349	0.627296	-0.489971	13.391	-2.68788	-0.363081	24.9791	30.9924	-8.95763	20.4402	-13.1093	95.098	-1.58249	-14.6787	20.4773	-13.3301	35.3979
20	1.96662	-2.27118	15.9587	2.05623	-2.22133	15.0978	-3.31521	-3.63813	12.2137	28.0427	2.98504	16.8507	32.1579	77.6258	-11.8163	-32.479	-0.515585	-2.13717	67.5334
21	-0.242	-2.50927	11.0101	-0.324946	-1.97838	8.77436	-0.449016	-5.73519	12.1287	22.9253	5.50513	25.7067	19.3837	84.3725	-16.3448	-25.339	-15.1188	3.13182	38.5572
22	-0.611373	-2.78905	13.2711	-1.12034	-2.24899	10.6416	-1.30691	0.360929	14.0889	29.8401	5.50082	18.3127	32.363	79.8366	-16.747	-18.4018	2.16447	5.13748	35.6741
23	-0.913428	-0.816769	13.7803	-0.842493	-0.642201	11.0105	2.47652	-4.18167	9.86495	25.517	4.42626	15.8932	24.1116	103.083	-8.56411	2.30782	-13.6185	5.69892	36.8453
24	-0.222527	-0.277667	9.55673	-0.4572	-0.328059	7.88063	-2.17333	-5.61293	18.6932	26.3777	4.92604	19.225	43.2873	91.6081	-23.2524	-46.8681	-0.785755	0.950511	56.2864
25	-0.258596	-1.76348	11.249	0.154751	-1.29945	9.0116	1.23776	-10.1714	18.7206	32.0457	-17.198	7.7195	27.4276	100.679	-13.0519	-14.0011	14.6329	0.554251	39.6245
26	0.375544	-1.86684	15.4527	0.26558	-1.36661	12.3614	-4.16018	-6.70569	23.9999	21.1413	-10.104	16.7528	21.5154	92.2906	-4.40858	-19.6611	4.18997	-5.30185	42.3043
27	0.811835	-0.891024	19.2145	0.329255	-0.769935	15.4043	-4.671	-3.01857	17.689	23.9503	-19.6318	22.6538	32.3571	111.345	-23.9036	-41.6306	11.768	-7.2457	36.3006
28	-0.344862	-1.89047	9.03741	-0.680075	-1.53422	7.31741	1.11821	-3.25638	20.9033	36.9705	6.84302	25.3653	3.6079	94.6116	-2.34275	-11.1232	4.92145	1.85501	38.725
29	0.234393	-0.250311	9.26254	-0.027735	-0.316684	7.40554	-0.374875	-6.1257	17.3946	19.366	6.30617	5.9657	39.8474	107.975	-12.7189	-28.9748	7.8846	-4.35541	52.1658
30	-1.09554	-2.99895	21.6056	-1.90265	-2.59733	20.165	-2.71823	-5.406	18.6139	24.5689	1.49843	15.6982	3.17947	103.888	-18.4449	-41.1257	-2.80834	7.82291	38.8654
31	0.329125	-0.829364	15.0999	0.299574	-0.72729	12.1014	-4.59786	-10.0105	17.9048	20.4852	5.13659	19.352	43.6882	111.976	-15.1286	-24.5463	10.2318	-0.316171	49.8426
32	-0.444233	-1.21485	15.1373	-1.0023	-1.20033	14.3425	0.716151	-1.55473	23.382	17.386	-0.967595	9.51055	13.6453	93.3847	-17.181	-60.3685	-7.95261	4.887	52.2825
33	0.270101	-1.25946	8.67967	0.140091	-1.01571	6.92676	-1.21062	-3.26027	25.1013	32.0826	1.57695	33.8926	9.29482	92.8386	-7.6323	-26.7486	23.681	-5.74234	50.8948
34	3.77401	-1.74476	16.9028	-0.644238	-1.31885	12.4583	-1.62614	-4.7319	22.8556	29.2013	10.0575	22.2371	12.8879	94.0889	-20.2013	-14.5313	6.84072	-6.91537	26.5576
35	0.433372	-0.509619	10.1494	0.226089	-0.426694	8.14823	-2.42451	-2.45311	23.4518	39.6272	-10.779	5.75935	28.0067	101.287	-3.3733	-14.1655	17.7635	-6.21145	53.4796
36	-1.31009	-1.37516	9.65017	-1.19172	-1.14204	7.78797	-3.76882	-3.4782	14.7132	25.5545	7.42199	26.4708	22.5152	79.129	-4.05488	-38.5004	10.5123	-10.3907	44.8246
37	-1.92672	-2.12956	15.7482	-1.38237	-1.69724	12.5619	-5.83785	-3.49338	18.164	33.621	1.19629	33.1345	23.3814	107.872	-18.9586	-47.6265	21.6092	-3.55846	37.3492
38	-0.935893	-1.79372	13.1775	-0.3385	-1.43823	10.5409	-7.46271	-8.1307	13.6855	32.2952	13.2546	20.3407	47.0334	99.6013	-14.4735	-28.7462	2.76972	4.77918	48.9471
39	0.695753	-0.105747	13.6794	0.19633	-0.324674	11.0592	-3.58245	-1.65553	20.5546	31.4224	-9.26561	24.9377	25.774	89.3356	-17.6571	-30.7785	15.6262	-0.137615	43.1561
40	-1.44912	-1.05453	10.3046	-1.27667	-0.792111	8.25329	-1.52463	-5.57342	10.1371	43.9202	4.28581	22.9683	-2.75106	103.882	-9.11981	-39.1262	-4.07835	3.80473	49.7158
41	1.68141	-0.598794	10.0571	0.728825	-0.513711	8.10976	-2.2009	-0.123288	13.6357	10.5668	10.9767	19.4705	37.7427	89.3236	-23.7895	-25.6071	-10.3962	5.98182	34.1751
42	-0.262912	-0.629366	7.9022	-0.900928	-0.552903	6.38011	-1.87217	-8.67695	3.91679	16.2269	-23.0673	4.66513	27.1159	89.7566	-17.9003	-41.0553	-7.12558	6.5161	53.0662
43	-0.342694	-1.30922	10.9701	-1.30993	-1.35018	9.34161	-3.60595	-4.63287	16.7625	18.2905	-5.4578	10.2726	19.7817	108.14	-15.4972	-30.5035	-1.75779	2.51021	39.5824
44	-0.476195	-1.44579	12.2518	-0.829473	-1.2666	9.84907	1.62576	-2.46418	11.4584	22.173	-4.3758	5.34156	27.2456	97.9495	-11.1657	-27.6278	-4.57573	3.45765	37.7862
45	-0.10117	-2.13605	16.855	-0.58912	-1.69855	13.4602	-1.20913	0.916372	5.68598	26.8204	7.67501	28.0422	11.0996	89.4191	-16.0873	-33.6046	-1.75906	5.51539	18.7301
