# Supplementary material for: Exploring whole-body kinematics when eating real foods with the dominant hand in healthy adults
Source: PLoS One. 2021 Oct 28;16(10):e0259184. doi: 10.1371/journal.pone.0259184 (PMC8553040; doi:10.1371/journal.pone.0259184)
Supplement: S3 Table — (XLSX) [file pone.0259184.s003.xlsx]

## Sheet: Reaching phase
Individual values of mean joint angles in reaching phase.
subject	C7-T1 right lateral flexion	C7-T1 flexion	Shoulder abduction	Shoulder internal rotation	Shoulder flexion	Forearm pronation	Elbow flexion	Wrist radial deviation	Wrist flexion	Hip flexion
1	1.28753	20.6873	24.0065	14.9024	16.1584	110.365	123.606	-18.9144	-37.9221	62.8537
2	0.573823	20.107	24.0889	12.6145	25.0646	70.152	97.5082	0.106582	-40.343	39.7005
3	0.248097	26.7058	26.9114	9.025	20.409	87.8962	104.491	-17.5182	-22.7372	48.2754
4	-2.22111	18.4312	20.044	-6.40923	20.1623	83.2524	88.1917	-9.4438	-39.7514	37.945
5	2.8577	17.263	21.1048	0.763617	9.34289	73.3112	118.813	-14.2696	-23.6235	51.4806
6	-1.01494	28.145	26.2775	-3.46468	15.3938	62.6847	117.574	9.25817	-25.9563	43.4434
7	0.112757	22.926	37.1097	10.564	34.3931	65.8453	118.532	-18.7558	-54.8042	48.1708
8	0.343834	27.9939	24.0771	1.26708	11.8967	61.9426	111.377	-0.189106	-35.227	52.8925
9	1.51626	21.08	26.6619	-2.47554	7.74366	77.2341	103.135	-2.45318	-28.3077	46.6254
10	-1.05295	25.0521	36.8525	7.72145	10.0938	68.0215	117.302	-9.24634	-37.7965	34.8326
11	0.0335852	18.5965	22.7494	-9.30276	21.8889	43.8831	116.841	-12.9546	-26.7563	47.4125
12	-2.89366	19.61	20.2753	-6.02741	22.7278	70.3068	100.917	-1.66175	-22.9728	22.7744
13	1.76127	20.7536	39.4031	-4.93627	28.3313	44.2524	110.329	12.3529	-39.7966	61.6387
14	1.31446	24.5051	29.0281	-4.76805	19.1125	47.0044	117.262	-10.0852	-49.8643	58.0904
15	0.585387	26.6028	39.7435	13.7425	34.7139	61.7082	96.4292	2.01282	-19.7346	37.6838
16	-0.29088	27.2981	28.6287	17.4505	15.0264	119.678	122.09	-15.208	-31.4152	62.1257
17	-1.13773	31.3109	40.6735	-2.23403	20.8	76.791	115.068	8.94989	-33.6748	46.8798
18	0.689152	28.4411	30.1537	-3.46932	21.3377	82.1728	122.989	-2.11946	-44.3318	50.3353
19	-1.86838	30.218	33.7562	-6.37616	21.4288	41.934	102.11	16.6498	-9.20276	36.9212
20	-1.90616	17.6541	30.6018	3.80668	20.4434	78.8166	96.819	2.81236	-28.4336	69.4327
21	0.348398	24.8545	24.6879	9.47413	30.9821	86.8693	101.995	0.409382	-22.7272	40.1239
22	-0.516674	23.124	32.135	8.03658	23.533	93.6553	105.662	-2.42156	-16.8973	37.6386
23	3.19557	21.8223	28.2962	6.95823	21.8188	59.9488	118.494	4.96492	18.9797	37.2552
24	0.307939	25.8313	32.4786	9.78684	30.5088	82.1521	105.105	-14.7138	-39.7279	57.1802
25	3.60533	24.7622	36.846	-12.7238	10.7375	94.2341	116.343	-8.5449	-5.75158	40.7264
26	-2.88169	26.184	24.5878	-7.48376	19.1013	84.317	99.5556	12.8688	-13.3021	43.4058
27	-2.94127	23.8487	26.4931	-14.5248	24.907	62.6183	129.575	-16.23	-38.4581	37.6804
28	2.91684	24.5359	42.6884	7.842	29.3421	57.4082	116.647	17.9694	-8.47732	41.4062
29	0.272477	26.2293	23.8135	7.50972	14.454	88.4547	117.376	-4.12051	-22.2465	53.6017
30	-1.68917	28.5541	28.6659	5.04459	19.8604	76.9804	121.458	-10.926	-32.7331	39.6306
31	0.304247	21.2207	23.5416	10.1603	21.4133	90.9212	117.97	-10.8365	-21.8362	50.1563
32	1.32049	27.839	20.1818	2.80054	10.9373	77.6938	101.602	-10.1403	-56.9327	52.9029
33	0.702534	25.9028	35.579	4.41158	38.0111	62.0564	107.84	5.48972	-20.5327	51.603
34	-0.631744	27.2503	31.5228	11.506	25.1629	64.9559	104.21	-2.72431	-11.1683	28.1236
35	0.280379	27.0058	42.2213	-5.80681	7.40283	81.3932	118.097	1.14326	-13.381	54.3815
36	-0.423826	18.8101	28.5251	8.93207	31.3302	73.503	85.2937	5.72994	-35.0918	46.1489
37	-3.15741	20.8377	36.9221	4.03874	35.6941	100.025	111.071	4.82852	-45.0084	38.2656
38	-1.2098	24.2737	39.4929	15.9638	23.2821	95.9446	103.894	2.43535	-23.1396	49.4425
39	-0.884489	23.6441	33.1741	-1.4139	30.1186	83.3277	95.9044	3.41038	-21.5144	44.3868
40	2.05203	23.9371	46.4532	8.17683	27.3523	59.219	122.483	11.0386	-35.1857	51.96
41	-1.5451	17.4272	13.4137	13.213	21.8316	95.955	126.751	-16.8592	-23.7296	34.2971
42	-0.211253	22.1952	23.6922	-18.1956	7.15277	79.5141	107.476	-1.8482	-31.6508	54.4215
43	-2.03376	23.9008	26.2585	-3.18927	13.0925	69.8035	122.608	-3.16851	-22.81	40.221
44	2.11893	24.3303	26.1771	-2.11063	10.971	92.8004	112.713	-1.23906	-22.9852	38.0513
45	-0.552671	11.8054	28.9974	11.8567	38.9487	67.0637	101.815	-4.12499	-25.5281	19.5233

## Sheet: Spooning phase
Individual values of mean joint angles in spooning phase.
subject	C7-T1 right lateral flexion	C7-T1 flexion	Shoulder abduction	Shoulder internal rotation	Shoulder flexion	Forearm pronation	Elbow flexion	Wrist radial deviation	Wrist flexion	Hip flexion
1	1.79919	22.5908	19.7402	17.0473	7.415	116.15	104.919	-22.1303	-34.9618	62.7869
2	0.656906	21.259	24.8076	14.5089	24.7838	81.1742	93.0221	0.225119	-36.4394	39.6396
3	0.00268918	28.094	21.3577	10.2412	13.1784	109.08	92.9763	-13.1826	-24.8792	46.7319
4	-2.43553	21.4697	19.3196	-2.55696	19.3066	108.381	87.3806	-9.47425	-32.8738	37.8213
5	0.296527	21.487	34.7708	13.1025	12.8678	115.127	100.196	2.74329	-29.1344	51.6003
6	-1.13732	29.7454	28.0168	-3.11666	11.511	74.4137	109.097	5.95353	-14.8681	43.2364
7	-3.26336	26.9113	32.8157	8.27462	25.9261	105.355	94.3043	-13.8784	-53.5654	44.2027
8	-1.74904	32.1603	24.46	9.72808	13.7101	101.239	102.085	1.27001	-25.7551	52.1348
9	0.245144	28.1935	24.4323	0.554913	6.91868	84.7944	89.7871	-3.49097	-29.7461	45.1318
10	-0.989026	26.5534	35.6956	12.0571	8.09532	102.77	109.081	-7.42744	-31.4229	34.6325
11	-0.0902343	19.0763	21.9721	-4.14789	21.8727	65.3062	106.559	-14.9488	-23.2849	45.4147
12	-3.09644	22.1173	19.1146	-5.3903	16.8799	93.3438	94.3913	-0.104532	-19.002	22.7912
13	0.87179	21.8624	34.1584	2.61966	28.1786	57.7833	84.1518	4.45003	-35.8779	59.6359
14	1.77516	25.3819	30.7472	-2.49156	19.5933	69.4257	105.997	-8.85985	-42.669	58.2948
15	-0.11301	27.4157	39.0603	16.7849	35.8633	67.9401	85.6596	5.19862	-12.8773	35.538
16	-1.31083	27.7922	23.2829	21.2801	13.9948	134.278	104.421	-6.855	-33.2647	60.5757
17	-1.22761	31.2268	43.2261	2.6648	20.1776	77.4954	106.449	7.00788	-26.7074	45.9757
18	-0.413769	28.1415	30.5429	1.31917	22.3574	92.1982	116.203	-1.99504	-44.4596	48.6128
19	-2.57602	30.7007	36.7229	0.641799	24.1919	57.6364	99.7647	7.63961	-7.1468	35.8485
20	-2.9436	22.6327	30.4261	8.2525	21.4102	90.6055	84.3032	2.36634	-22.2838	68.3776
21	0.136035	26.6873	23.1575	8.83214	27.193	89.2291	88.549	0.396777	-23.8129	38.7208
22	0.886936	30.2086	34.7221	12.8865	20.9162	91.7077	87.2382	-3.36195	-10.7227	36.0836
23	3.65763	23.2847	27.2511	11.319	23.3656	67.8165	106.131	4.70943	29.8303	37.3758
24	-1.95164	30.3342	27.2936	14.6125	21.0027	121.504	95.2295	-5.19279	-45.3959	56.6214
25	2.10862	26.9732	39.0456	-5.14675	11.8856	97.4255	105.961	-10.6744	-0.00551768	40.0578
26	-3.25512	27.5927	22.6788	-1.54525	17.9076	115.289	110.24	0.597591	-15.2613	42.559
27	-4.20005	23.8841	25.133	1.6339	29.8717	95.1398	116.741	-9.49927	-36.7535	36.6072
28	1.33584	25.0068	37.5521	9.75321	26.6071	74.6867	97.1569	23.7688	-2.0814	38.9486
29	0.495873	27.9955	20.6854	10.3432	7.08514	106.796	113.079	-1.93314	-28.8558	52.3335
30	-2.26499	29.2122	31.5846	10.3858	21.8623	100.848	113.954	-9.39866	-23.0699	39.2515
31	-4.18673	24.7492	24.3291	16.1526	23.0977	119.363	112.638	-6.31101	-15.0412	50.6854
32	1.51548	27.1715	20.0527	7.00733	10.5658	94.6664	93.7696	-7.04426	-47.4365	52.9529
33	-0.881364	25.4478	34.8556	6.77316	35.8126	81.8899	102.676	8.88294	-17.5103	50.9758
34	-1.461	27.8689	32.4156	15.9879	28.2121	75.3821	97.0808	0.601464	-3.53076	27.1975
35	-1.92431	26.7666	40.8613	0.923728	8.9298	90.3558	107.591	1.71934	-8.63414	53.9448
36	-3.45901	23.039	30.1139	10.1892	29.1297	84.7873	81.5213	5.97946	-26.6084	45.0253
37	-5.59726	23.7971	46.0026	7.77339	36.9938	81.5494	113.351	1.7012	-37.4841	37.4178
38	-6.82139	27.5412	52.4767	26.3904	27.989	103.848	102.749	13.8074	-11.5693	50.1424
39	-3.418	23.3583	34.0394	5.40898	31.8912	94.9165	96.8315	-5.84374	-28.6345	43.5598
40	-1.20536	25.6619	46.6615	16.4989	30.6717	67.1438	107.604	12.9657	-29.1373	49.962
41	-0.394374	20.2788	26.1342	18.768	21.6775	100.51	90.7675	-13.6641	-10.3171	34.351
42	0.862938	26.0676	34.1871	-12.0582	7.72918	84.9573	92.5284	-1.51482	-30.7218	54.432
43	-3.06439	26.3872	36.9949	5.21787	18.3645	79.3636	111.973	0.706121	-4.77134	39.6758
44	1.82693	24.7821	25.2449	-1.72428	8.9591	101.367	104.793	-0.957521	-19.2705	37.8908
45	-0.825114	14.803	29.093	11.2028	29.1287	89.3018	94.4729	-1.85175	-28.0653	18.8749

## Sheet: Transport phase
Individual values of mean joint angles in transport phase.
subject	C7-T1 right lateral flexion	C7-T1 flexion	Shoulder abduction	Shoulder internal rotation	Shoulder flexion	Forearm pronation	Elbow flexion	Wrist radial deviation	Wrist flexion	Hip flexion
1	1.98871	20.2241	22.376	19.1984	18.3313	79.7707	111.056	-25.6329	-35.8644	62.9043
2	1.45841	19.548	28.3447	13.0832	29.5977	50.9372	101.453	-7.3429	-33.4931	42.6667
3	1.49163	26.0022	34.0045	15.3737	29.1368	56.0081	90.1162	-21.8605	-19.2344	50.5485
4	-1.61012	19.9192	23.741	-4.19303	26.3748	64.3053	86.2197	-16.8749	-38.453	37.9342
5	3.24459	16.2954	34.1927	11.6206	24.8442	65.2627	109.997	-16.2723	-20.9603	53.6617
6	0.358714	25.9108	30.9899	-0.329202	23.293	33.3586	115.178	-2.21472	-28.5255	44.4378
7	-2.13596	24.2508	35.47	8.5007	28.5454	70.0666	97.3222	-17.995	-54.3383	45.7671
8	6.6422	21.4874	27.5362	3.07451	18.3826	49.6821	114.826	-6.77461	-25.5803	52.0538
9	4.00876	25.2522	34.5649	-0.0249375	12.6005	46.7392	98.9264	-5.12948	-28.7997	47.7094
10	-0.31889	23.9038	36.7489	10.7607	13.1055	68.7138	113.7	-11.0371	-31.7459	34.7832
11	0.954906	18.5021	25.7155	-8.1345	27.3137	26.0119	120.617	-13.1174	-24.4495	49.2371
12	-2.91206	19.1873	17.8075	-4.5815	23.8767	53.8008	90.6339	-3.94787	-21.8648	22.8461
13	1.30751	19.9447	38.5208	3.04959	37.6385	17.2232	98.2226	2.99424	-39.1402	61.5494
14	2.00471	26.2017	31.231	-4.47443	22.817	40.5502	120.776	-9.33226	-50.7839	60.6827
15	0.00934859	27.0451	39.0465	17.3042	37.9364	39.3712	95.6693	-0.67328	-15.2912	37.9944
16	0.957414	23.782	29.0416	17.6144	19.2227	79.22	115.725	-23.9366	-37.7064	61.2652
17	-0.826865	30.953	46.7445	1.53223	22.622	38.3949	114.355	-8.05939	-23.3755	48.2602
18	0.218324	27.2962	31.7782	-0.892158	23.209	63.9864	117.316	-5.74701	-43.562	49.8988
19	-1.4237	27.5569	42.682	2.60951	29.6018	14.2392	106.653	-0.41393	-13.6597	39.9646
20	-2.81233	21.2176	31.7095	8.02317	26.9291	61.3513	91.7084	-7.97108	-25.9963	71.5696
21	1.31997	20.8928	26.1572	8.61392	38.4806	47.0933	93.4576	-8.20415	-24.3243	42.1728
22	0.784398	25.9794	34.6527	8.20785	24.6707	49.6527	104.249	-11.4738	-14.2901	37.0084
23	4.20423	18.7758	30.7301	12.9219	27.3649	42.71	111.434	-6.83136	7.1298	38.4906
24	0.680102	27.2742	36.1067	12.5835	30.7362	71.2654	104.674	-18.2293	-37.1934	59.2157
25	3.90214	25.6353	49.2589	-1.61649	20.8664	64.4253	105.606	-11.714	2.8664	42.0378
26	-2.82014	25.9456	27.2244	-6.68138	22.7607	60.0883	108.867	0.800364	-14.3654	44.1397
27	-1.90325	22.4797	27.7806	-2.0326	32.1622	54.1386	117.889	-20.7648	-33.7698	39.1475
28	3.14766	22.8688	47.6755	10.6635	33.4591	29.3295	113.73	-0.768275	-3.46086	40.9752
29	0.668451	25.7844	24.6192	9.04539	19.997	72.1661	111.884	-7.45861	-20.4379	54.1875
30	0.0862173	24.6266	34.9369	10.0044	31.7274	47.788	116.669	-12.2526	-33.0855	41.7404
31	1.4825	22.4911	27.9603	11.1068	25.9188	69.2362	121.751	-13.9582	-16.8386	50.6729
32	1.71926	26.5349	27.0102	3.32646	14.8179	61.8887	105.216	-12.5874	-53.8328	53.3426
33	-0.161105	25.2637	33.2292	6.0805	39.3972	41.7854	98.2715	-4.09812	-23.757	51.5657
34	-1.19358	26.2612	35.1021	18.3219	35.2552	41.5593	104.89	-10.5936	-0.963919	30.4339
35	1.73187	26.3505	46.5966	-0.688463	11.7959	57.0503	111.309	-2.49247	-8.2474	56.3731
36	-0.356572	19.8695	34.7788	11.0558	39.8754	57.9208	91.0677	0.200889	-31.3111	47.45
37	-1.85017	22.7297	48.5193	15.6838	52.2626	43.2466	112.611	-14.0103	-44.0348	39.2771
38	0.206217	23.5279	54.8025	28.5149	32.3522	59.2061	110.525	-10.2802	-12.9544	50.3565
39	-2.27043	23.1495	39.9715	3.07743	35.9673	59.8992	102.25	-13.9369	-14.5674	45.41
40	2.31228	19.7758	45.0963	13.6798	34.0495	12.0503	114.133	-4.77461	-37.1545	51.4528
41	0.0278903	17.4198	25.123	14.93	22.84	61.2115	106.533	-23.098	-13.2123	34.424
42	5.29467	17.9865	41.5356	-9.24018	16.4179	52.6781	100.545	-11.2017	-30.9928	56.7564
43	0.135198	21.8982	42.2188	4.17357	26.0538	35.681	114.668	-13.6259	-12.2174	42.1238
44	2.94543	20.7776	31.7026	4.46344	23.1907	61.1556	102.074	-7.45394	-24.4484	38.3721
45	-0.503345	12.9265	32.3821	14.7064	39.9633	44.9432	96.3161	-11.7282	-17.9165	20.2116

## Sheet: Mouth phase
Individual values of mean joint angles in mouth phase.
subject	C7-T1 right lateral flexion	C7-T1 flexion	Shoulder abduction	Shoulder internal rotation	Shoulder flexion	Forearm pronation	Elbow flexion	Wrist radial deviation	Wrist flexion	Hip flexion
1	2.35373	13.6954	21.6827	30.6608	44.5365	52.607	130.26	-28.2657	-36.7577	63.083
2	3.61996	19.1078	31.197	12.9833	37.8071	35.2084	117.331	-12.3018	-25.9289	46.755
3	3.03603	19.3105	43.6446	25.4554	49.6507	31.2645	105.315	-23.6638	-7.63109	57.5503
4	0.350329	18.0384	28.3476	-1.51246	42.1054	24.4914	111.607	-18.8804	-35.2936	38.0801
5	6.22889	9.70759	34.0377	18.5404	44.3876	47.5121	129.463	-17.6836	-18.9577	55.8953
6	2.84054	19.226	28.9995	13.0725	49.7193	8.86732	130.708	-3.55118	-34.4664	47.3065
7	2.75566	14.836	42.0259	15.0114	43.1279	31.3837	126.537	-21.9282	-52.6074	51.6106
8	11.2619	8.08305	32.4277	8.58472	34.266	15.4463	140.602	-7.55554	-29.6063	55.6302
9	11.3181	18.0382	48.132	0.779724	24.3928	13.1831	125.454	-4.8855	-21.1318	54.1334
10	1.22966	20.5749	40.9123	13.4794	21.7976	44.4854	130.397	-14.7135	-30.3952	35.0138
11	3.12877	18.9771	28.9919	-8.05	36.5071	5.89014	134.709	-14.0872	-23.1155	53.8071
12	-0.828393	14.4669	20.1316	2.43225	41.7073	27.1988	108.813	-3.31201	-18.8654	22.9475
13	3.23464	16.0684	43.8853	2.93158	47.5327	-17.6255	131.976	3.17686	-41.7781	64.5937
14	5.31575	27.4679	31.4182	-6.2818	26.3144	22.4487	135.362	-12.1	-48.8306	62.0836
15	1.745	25.3852	39.9753	16.8784	39.6182	19.7001	112.003	-3.1352	-14.8057	41.1439
16	3.61713	17.9595	43.4177	22.9753	37.0265	55.6105	145.81	-32.104	-27.9872	61.6729
17	1.20225	30.0785	50.0235	3.65087	31.0165	20.0605	129.199	-12.5449	-19.4324	50.5902
18	3.10998	26.4959	34.0051	-6.2317	25.7669	34.8834	134.366	-7.0291	-40.6542	54.8232
19	0.794579	26.1049	47.2376	0.530026	32.4459	-9.05738	124.832	-1.00376	-12.1259	45.2059
20	0.523288	14.7875	36.8883	8.69663	35.8906	35.4374	113.562	-10.2822	-24.3528	77.7705
21	4.27211	14.1269	26.6306	14.0068	55.7429	21.6359	113.513	-16.0593	-20.3087	48.339
22	0.756957	15.2098	34.0774	9.29082	35.8993	35.4206	123.284	-11.625	-12.5075	40.0512
23	5.69131	10.2348	35.82	10.6544	37.5992	28.571	140.139	-4.10977	3.13883	40.118
24	5.83361	19.4505	45.7523	19.613	52.3629	48.1991	127.358	-21.6559	-26.5958	66.4019
25	8.57828	22.4998	63.5956	5.31994	38.0747	31.1404	124.259	-10.316	5.24361	44.5259
26	0.743169	26.1026	34.5058	-2.39189	34.682	24.6191	124.857	1.32448	-9.75712	48.8128
27	2.90739	19.0579	32.2926	-1.58555	38.3815	34.676	131.561	-22.6554	-28.2347	45.4178
28	6.18452	22.4458	56.7939	9.14337	38.7793	5.11751	143.135	-1.39739	-5.51674	45.6736
29	1.88401	18.1594	30.2773	13.6806	38.0784	42.1016	123.168	-12.1922	-11.3333	59.5567
30	2.63003	20.013	36.6959	17.3845	46.1884	9.7396	137.933	-9.83595	-33.0182	46.9781
31	6.87436	18.3363	33.2736	7.54489	31.5542	47.3323	137.249	-10.5612	-14.235	51.4536
32	2.53997	24.5086	38.4246	2.83579	27.9904	18.3897	133.902	-16.6727	-51.2249	54.8083
33	2.63523	27.2241	32.5057	8.01452	49.3346	12.0045	116.385	-7.32741	-21.736	51.8693
34	-0.131064	24.7326	37.7622	24.279	45.2122	16.8024	120.477	-18.0316	-0.835785	35.7038
35	8.61798	24.2118	51.9943	-7.52574	13.4046	30.5704	126.381	-1.96515	-7.53097	57.3795
36	3.55688	18.4192	40.4924	18.6071	60.5622	26.1914	118.01	-0.344051	-26.668	53.8922
37	3.03755	19.2078	53.5756	24.1918	70.3012	26.0762	124.316	-17.0614	-39.0107	43.3332
38	8.10458	14.4959	60.046	29.5353	42.5256	50.1732	129.314	-11.6392	-9.62791	51.1521
39	0.0401592	20.9225	46.5011	10.8186	48.3113	29.3275	123.546	-16.0674	-7.60182	50.3064
40	8.37616	11.995	47.1855	16.5306	49.4032	0.131938	135.324	-8.95417	-30.6849	54.8456
41	-0.321698	15.1539	20.3198	20.2639	35.0987	42.5897	133.021	-21.7868	-13.3767	34.5622
42	9.39985	6.4537	57.1041	-1.28191	33.3755	28.5133	128.591	-16.5195	-22.0883	65.6455
43	6.62293	18.3122	51.4797	6.54388	38.1288	23.5315	135.287	-13.1295	-6.76721	47.0013
44	4.08737	14.6124	36.5756	15.4878	43.0185	28.7153	121.334	-9.20105	-23.8237	38.8043
45	0.337115	6.32293	36.0349	32.1331	70.4752	18.2015	116.841	-12.9504	-8.62448	25.6341
