# Supplementary material for: Exploring whole-body kinematics when eating real foods with the dominant hand in healthy adults
Source: PLoS One. 2021 Oct 28;16(10):e0259184. doi: 10.1371/journal.pone.0259184 (PMC8553040; doi:10.1371/journal.pone.0259184)
Supplement: S4 Table — (XLSX) [file pone.0259184.s004.xlsx]

## Sheet: Sheet1
Effect size (r) of dirrerences in mean angles among the four eating phases
Joint	Motion direction, Positive (+)/Negative (-)	Reaching vs. Spooning	Reaching vs. Transport	Reaching vs. Mouth	Spooning vs. Transport	Spooning vs. Mouth	Transport vs. Mouth
Shoulder	Flexion/Extension	-0.089	-0.587	-0.616	-0.616	-0.616	-0.616
	Abduction/Adduction	-0.016	-0.532	-0.597	-0.566	-0.58	-0.56
	Internal rotation/External rotation	-0.591	-0.59	-0.58	-0.126	-0.289	-0.443
Elbow	Flexion/Extension	-0.576	-0.359	-0.616	-0.527	-0.616	-0.616
Forearm	Pronation/Supination	-0.579	-0.612	-0.616	-0.616	-0.616	-0.616
Wrist	Flexion/Extension	-0.441	-0.365	-0.502	-0.186	-0.096	-0.45
	Radial deviation/Ulnar deviation	-0.204	-0.61	-0.612	-0.607	-0.606	-0.436
C7-T1	Flexion/Extension	-0.574	-0.209	-0.581	-0.606	-0.601	-0.586
	Right lateral flexion/Left lateral flexion	-0.435	-0.391	-0.616	-0.615	-0.613	-0.612
Hip	Flexion/Extension	-0.527	-0.446	-0.607	-0.61	-0.616	-0.616
