# Supplementary material for: Exploring whole-body kinematics when eating real foods with the dominant hand in healthy adults
Source: PLoS One. 2021 Oct 28;16(10):e0259184. doi: 10.1371/journal.pone.0259184 (PMC8553040; doi:10.1371/journal.pone.0259184)
Supplement: S5 Table — (XLSX) [file pone.0259184.s005.xlsx]

## Sheet: Reaching phase
Individual values of ranges of motion in reaching phase.
subject	C7-T1 right lateral flexion	C7-T1 flexion	Shoulder abduction	Shoulder internal rotation	Shoulder flexion	Forearm pronation	Elbow flexion	Wrist radial deviation	Wrist flexion	Hip flexion
1	0.862435	8.18555	10.4045	20.7679	41.5192	68.7608	20.2162	9.63716	6.52181	0.35097
2	3.03373	1.84401	4.92628	3.23836	12.7348	44.4146	22.2523	14.3299	6.09087	8.06309
3	3.38262	5.69079	20.1881	21.2164	42.4952	85.444	8.14089	15.9617	21.6778	7.51362
4	3.24346	4.3583	11.6302	4.30867	20.3441	82.7446	22.0013	11.9657	7.62871	0.537929
5	4.65998	7.8935	20.0067	16.6802	32.6823	80.305	21.3527	18.7347	12.7539	2.17224
6	3.30697	5.94853	12.8983	15.5564	34.9187	61.007	16.302	12.3856	21.1968	2.67161
7	5.61529	7.77846	6.2678	7.87369	17.15	80.2118	25.959	9.85858	3.671	6.80414
8	14.04	20.0196	9.86053	12.7199	22.3929	88.4349	33.2267	7.18775	11.4154	7.78921
9	14.8555	11.7182	24.4342	5.7995	15.8021	83.3062	27.7432	3.57032	12.2635	7.36796
10	2.42338	6.3258	6.4015	7.15668	13.941	65.3264	13.5717	5.3774	6.61894	1.48318
11	3.69176	2.88758	7.97425	5.86879	18.4452	61.0993	23.7478	2.30419	4.97176	8.81872
12	2.02464	5.25458	4.1865	9.01684	23.3574	68.2183	9.77112	4.95825	8.05401	0.224549
13	3.64709	3.18935	8.20187	8.3957	18.5333	92.3445	31.884	10.0136	10.3798	3.54913
14	5.41542	5.61552	3.19109	3.69778	9.50925	59.3098	27.3165	5.48582	13.2134	7.04379
15	2.74307	0.813759	1.72788	4.03263	5.1974	56.2847	20.129	11.4966	5.30331	4.74867
16	4.31468	2.02555	12.5745	6.34512	20.4509	88.3967	32.8416	28.2881	5.15334	2.63057
17	3.83072	0.97628	10.9013	6.41338	11.9531	68.4358	16.8038	28.2776	8.86424	4.20562
18	4.19484	1.26003	4.90104	9.692	4.87228	68.4657	13.1002	10.0157	11.9107	5.27586
19	4.82754	2.84045	15.6386	7.67063	9.21427	67.534	21.8683	18.9487	6.99707	8.74276
20	4.84594	9.07823	8.71961	2.95345	15.9553	51.5037	21.7793	20.7229	10.414	8.06006
21	4.04014	10.4662	2.24961	5.54929	27.1261	82.1724	14.6889	19.1235	4.16319	7.96455
22	2.24776	12.738	4.36997	6.49947	13.1731	82.4864	22.4527	23.1756	7.61186	2.58041
23	2.58945	11.6917	10.9921	6.57643	21.3353	40.0298	26.7941	11.6572	32.8027	2.35303
24	6.24986	7.54	15.5613	15.9268	32.6477	81.62	21.1446	20.5178	14.8936	9.51468
25	6.81232	8.82684	27.254	17.6136	24.6621	65.8495	10.518	8.54449	17.6357	5.28067
26	5.13031	2.60558	10.8596	7.87639	15.1387	91.092	29.7973	23.5978	7.96122	4.23742
27	7.79232	3.63162	13.3	21.0261	10.8855	58.5543	17.0251	16.4366	7.87108	8.51607
28	5.22659	1.67668	16.8122	2.92621	14.4323	68.8634	39.1737	30.4692	6.26625	5.76358
29	1.92721	3.85457	6.57325	5.27413	27.317	63.7684	5.14029	14.024	15.0134	4.07607
30	5.02943	6.53514	14.9704	13.3274	25.4309	110.755	19.9266	10.2063	17.811	6.38384
31	13.1022	4.91159	13.1507	9.984	9.52711	76.4098	22.045	9.69448	10.7536	0.772571
32	2.43706	1.76241	17.4077	8.07179	13.9487	78.5469	37.4397	11.1662	14.4499	3.04552
33	3.97996	0.884428	2.08666	8.36949	19.5944	67.4175	8.95385	19.1185	4.19074	1.49406
34	4.35509	1.71958	8.92464	10.4834	18.8449	64.8126	16.4051	22.0536	8.87447	9.10165
35	8.86378	0.850273	11.398	9.82813	6.43701	62.718	11.5968	3.68862	1.92772	3.11653
36	7.54666	8.01276	13.8086	10.9748	34.9951	60.7097	33.8848	14.8519	17.2854	8.06283
37	6.56875	5.23402	13.085	15.1261	27.0389	79.7731	15.6001	28.5053	13.4532	6.17539
38	14.1302	6.94877	26.814	15.7124	18.2397	56.3117	23.6869	24.0714	19.7515	2.69741
39	6.28951	0.338937	12.1306	13.8671	17.2116	66.9494	31.2707	24.0453	21.8866	6.20093
40	11.7505	9.00644	9.25166	9.22444	17.1315	75.8433	22.3732	29.0804	6.32087	5.947
41	1.19246	4.0061	14.9924	8.65083	13.6877	53.8448	39.6776	12.93	5.12055	0.281851
42	14.1614	17.7192	38.0117	17.6222	26.1434	57.6108	32.218	32.357	22.0207	11.3576
43	10.0857	6.4069	30.2598	9.98758	25.1042	68.3461	13.5043	26.4051	29.303	6.43731
44	2.03474	5.55519	19.2429	19.8825	38.2386	77.9048	7.86296	14.0653	5.16048	1.09507
45	2.22699	6.0585	4.73981	19.0235	41.7215	74.9629	4.97692	19.8734	20.5662	4.40172

## Sheet: Spooning phase
Individual values of ranges of motion in spooning phase.
subject	C7-T1 right lateral flexion	C7-T1 flexion	Shoulder abduction	Shoulder internal rotation	Shoulder flexion	Forearm pronation	Elbow flexion	Wrist radial deviation	Wrist flexion	Hip flexion
1	0.787807	0.567673	0.886958	3.27461	3.16829	45.2938	11.6644	12.3216	6.1672	0.133906
2	0.327711	0.34841	1.18462	0.632739	0.259472	22.2857	4.39905	8.07813	2.35372	0.981515
3	0.082648	0.648948	1.73362	3.23054	1.16371	33.2695	8.88966	8.86977	6.94862	0.364789
4	0.200859	0.234761	0.931759	1.90489	0.441197	30.0251	16.3236	10.2183	5.58264	0.176697
5	1.30804	1.47336	6.13967	3.45692	1.29713	50.72	7.16287	24.041	8.86052	0.352697
6	0.161543	0.757759	0.775874	1.55182	1.48897	18.4334	5.5604	13.8706	8.91801	0.195258
7	0.779251	1.17938	0.825216	1.15759	1.03646	24.0656	12.0027	5.34052	3.34621	0.778743
8	2.68256	1.85986	0.328924	3.9712	1.45555	26.7931	1.62401	8.59494	4.92348	0.410514
9	0.930155	1.20855	0.634812	1.47915	1.24578	33.28	7.60138	6.00556	3.53874	0.261797
10	0.294574	0.465983	0.555053	1.04406	0.315995	18.4608	4.37744	3.09911	1.89569	0.082162
11	0.205931	0.101844	0.718189	2.57537	2.01218	22.617	2.77256	2.80635	4.71376	2.50581
12	0.421623	0.258381	1.05327	2.88894	1.32578	26.3852	17.7909	7.32491	6.41021	0.127744
13	0.571598	0.618881	1.88034	4.94321	4.81989	41.7025	17.2869	16.6892	4.67705	0.554284
14	1.80958	1.63724	0.865718	1.7354	0.711452	30.6788	3.10784	2.19153	15.9258	2.63579
15	0.418079	1.63334	0.505082	1.77492	0.388797	29.3751	5.88211	6.35914	7.17452	0.578603
16	0.868213	0.723866	1.82681	3.39721	2.64163	39.8452	5.68881	19.89	8.98605	0.266775
17	0.510469	0.105243	1.59737	2.43746	0.522919	40.3737	3.72177	20.4908	4.38236	0.94313
18	0.206301	0.421045	1.3783	1.15213	0.214949	24.3054	7.57111	3.75954	3.39313	0.195025
19	0.553068	0.974741	4.15301	5.42197	3.15817	36.6249	9.37913	17.7579	9.60866	1.87895
20	0.69157	2.04485	1.37635	4.42488	3.41753	21.6267	12.389	25.2071	6.50281	0.807005
21	0.154807	0.509298	0.715905	3.04069	0.414793	31.9663	11.87	5.42386	2.09182	0.312118
22	1.93639	3.62873	3.36156	2.35126	3.26099	63.0918	17.0368	26.1516	19.8595	0.681481
23	0.183321	0.317507	0.907279	3.79985	1.00337	6.67035	5.17148	7.23628	19.2603	0.061261
24	0.488451	1.89846	0.970924	1.56641	4.22007	49.4648	6.37586	20.122	3.73781	0.202643
25	0.332986	0.635998	1.6076	4.31294	2.60283	14.667	8.16544	3.18553	2.91021	0.446057
26	0.428332	1.28926	2.55241	2.96951	0.771874	34.3785	15.4051	3.78417	7.60216	0.447991
27	0.374696	0.433176	0.646008	0.866278	0.50281	20.7326	5.81823	11.5051	2.95024	0.545082
28	0.676385	0.255771	2.36823	2.67626	3.31224	23.4364	5.82475	26.7673	4.86423	0.467593
29	0.326894	1.05797	2.58916	2.7757	2.24541	21.5933	9.15497	6.63112	0.530301	0.296537
30	1.13194	0.575585	0.796493	2.46121	1.35984	39.2528	16.3555	14.4652	9.50041	0.11735
31	1.2655	0.513343	0.528151	1.47637	1.29288	24.3308	1.63709	9.74105	2.79986	0.09582
32	0.341516	0.337084	0.914148	0.916106	0.905381	16.2616	0.570064	6.34686	7.75476	0.435816
33	0.826616	0.306123	1.48644	2.21654	2.15681	14.9696	8.40079	10.9258	4.1218	0.25385
34	0.23391	0.264377	1.95161	3.38877	2.05655	28.7639	6.18683	16.2643	3.44435	0.526728
35	1.53656	0.718713	2.8173	4.0055	1.62153	25.0414	13.1281	7.2389	6.20587	2.03511
36	0.856368	0.698708	2.50743	1.68298	5.09084	21.2684	3.30705	13.8434	16.8627	0.071568
37	0.75167	1.12584	0.742111	5.32497	2.71834	42.9386	4.68354	19.5621	8.23613	0.198196
38	2.95521	1.46936	3.91038	8.60094	6.5026	29.5008	2.8622	17.543	3.46524	0.449826
39	0.572337	0.279554	1.1668	1.97993	1.463	26.0004	4.40428	23.2002	4.8754	0.235956
40	1.06131	0.904707	3.25108	3.72835	3.77065	60.8668	9.42257	29.3284	12.9689	0.403647
41	0.84773	0.446433	0.921017	2.90728	1.46091	43.1901	3.83938	17.3279	15.5249	0.128202
42	3.13063	0.848226	1.91033	3.26934	2.16073	25.009	5.62304	24.9368	16.0374	0.275467
43	0.204459	0.196211	0.508499	1.27544	2.67644	44.5733	8.0313	23.9788	15.9382	0.152079
44	0.60423	0.457838	2.92293	2.70881	3.41569	15.8067	9.26046	9.05856	2.84518	0.111521
45	0.675679	0.350811	1.82742	2.1165	2.02148	41.9385	12.7797	12.8019	12.4454	0.123703

## Sheet: Transport phase
Individual values of ranges of motion in transport phase.
subject	C7-T1 right lateral flexion	C7-T1 flexion	Shoulder abduction	Shoulder internal rotation	Shoulder flexion	Forearm pronation	Elbow flexion	Wrist radial deviation	Wrist flexion	Hip flexion
1	0.914891	8.03531	5.48423	14.3046	32.3497	47.1171	26.1844	5.13864	6.13614	0.468027
2	1.33803	2.82121	7.03154	1.60923	12.066	28.6946	25.2267	6.58829	9.10315	5.72563
3	2.29706	7.88244	21.014	14.1206	32.4779	57.3014	17.1261	5.01222	18.4809	9.60819
4	1.8278	4.47618	10.6175	3.19245	21.0211	63.0365	33.8838	4.06982	5.53231	0.541395
5	5.12967	12.68	2.3787	9.84584	28.5922	37.2372	31.2383	4.40514	3.87326	4.65027
6	3.61632	11.332	6.24314	14.5871	34.4934	51.5971	22.9713	2.88575	11.8582	3.85082
7	3.25417	8.16704	8.36067	5.0715	11.6499	50.3838	24.5755	3.0136	1.93041	4.47057
8	10.462	19.6114	7.17073	5.18873	14.7253	62.3901	32.4819	2.30353	5.67397	3.84404
9	7.93918	9.89728	21.3491	0.963176	14.9793	51.0281	34.1586	1.75574	8.21405	7.17265
10	1.22078	6.78041	6.03298	3.24994	12.8379	46.0135	20.5727	6.02251	1.23621	0.399688
11	2.19625	1.10443	6.2864	3.87938	14.6387	41.6557	28.5351	1.17843	2.43122	6.1693
12	1.71384	8.19268	1.33284	4.10943	17.7283	42.5208	28.2172	1.83441	3.51211	0.294741
13	1.08408	6.28437	9.91075	2.60742	17.2637	52.2678	49.2363	5.31485	4.13635	5.01988
14	3.27916	0.729271	1.43831	3.93115	5.56663	29.6986	26.2165	2.68736	1.73193	2.35684
15	0.43138	2.93044	0.659393	0.962052	4.30667	23.6705	26.4497	2.60025	2.26635	4.55763
16	3.39478	10.9189	18.0998	4.06967	18.8839	50.5082	32.9098	8.85165	10.752	1.39813
17	0.761979	0.772374	7.13513	1.87735	8.90847	32.6078	20.8718	8.92983	5.91738	3.43788
18	2.13503	1.92073	2.74773	6.04338	3.94276	38.1679	20.4278	2.14785	4.38165	4.86138
19	1.34749	4.92751	7.55033	1.70357	6.72574	37.8173	23.9595	0.736994	2.53814	6.28443
20	1.54627	7.49348	5.72313	1.59982	12.2737	34.2881	31.8291	4.54939	2.26151	7.1889
21	3.2945	14.5093	4.17144	8.13621	27.254	52.3789	27.424	14.0916	2.92837	10.0353
22	1.41604	16.0287	2.57354	5.0458	15.3993	23.0001	36.7428	4.56174	7.27439	3.49859
23	1.64738	11.5701	6.97836	2.95845	10.3313	38.565	32.4287	7.97475	16.0552	3.31655
24	6.49721	11.2275	20.7993	2.0922	20.6525	35.7672	35.8349	5.71776	16.4335	8.92595
25	3.85255	4.17683	20.5	5.73183	19.5052	48.7927	18.1564	2.4726	2.80743	3.65978
26	1.59053	2.45897	11.8328	4.66636	12.8137	58.1038	22.6399	3.65931	8.49438	4.02713
27	5.33553	4.80964	6.16992	4.84083	6.93191	41.9896	18.1929	2.75843	8.37703	6.73018
28	3.29134	3.92398	17.5183	3.02428	8.16368	49.1973	45.7075	4.95417	5.16253	6.53104
29	0.891199	8.24358	11.7436	6.27326	27.686	47.2484	13.5628	6.52829	16.4546	5.77661
30	3.15861	9.39088	7.60986	8.70531	22.2404	56.1946	29.656	8.12213	4.50275	6.89713
31	9.1466	5.83435	8.16914	8.54388	5.52648	53.3166	22.8082	2.68742	3.53698	0.731691
32	0.534712	2.99282	17.2868	4.62761	15.2062	53.4388	34.3845	4.4004	4.16589	0.76964
33	2.51734	0.611272	1.7313	2.34046	8.36879	52.8882	17.8022	7.73402	6.43476	0.739982
34	0.372928	3.99928	6.21698	5.97543	14.08	34.4168	22.868	6.87572	3.15898	6.92991
35	6.39452	2.5156	8.5957	7.78327	4.60728	37.4207	20.938	1.58716	2.07253	1.6668
36	4.96092	5.73784	11.5471	8.41766	29.9859	41.3886	35.9811	4.19683	8.73224	7.90337
37	6.58339	5.3574	6.86344	15.739	31.0957	26.0265	8.32685	6.68949	6.71336	4.95976
38	9.61833	8.42371	4.78207	2.51109	6.7941	32.25	24.6374	13.496	2.70454	0.731117
39	2.36935	1.53764	13.3104	7.9328	14.6418	47.6098	24.6926	5.06689	22.0755	5.71903
40	6.59456	12.4315	3.04076	3.50356	17.5671	23.0562	25.2675	5.05734	6.61164	4.42498
41	0.666353	5.69352	2.12704	4.13306	10.7968	41.0152	42.2818	1.43409	6.05721	0.312526
42	5.09745	19.4457	23.5963	10.0506	22.116	38.2284	31.958	5.11915	13.4121	9.0391
43	8.21286	9.44525	13.4788	4.7789	17.1303	33.0505	22.2616	0.5823	9.88785	6.61951
44	2.01074	11.6673	10.2893	15.5936	30.4516	61.4273	18.7096	3.14214	7.02737	1.28544
45	0.579462	7.79125	5.9858	17.4386	32.3406	54.6167	25.5267	8.25747	12.7048	5.22352

## Sheet: Mouth phase
Individual values of ranges of motion in mouth phase.
subject	C7-T1 right lateral flexion	C7-T1 flexion	Shoulder abduction	Shoulder internal rotation	Shoulder flexion	Forearm pronation	Elbow flexion	Wrist radial deviation	Wrist flexion	Hip flexion
1	1.58407	2.37088	1.64303	3.69436	5.08836	18.4247	4.34101	2.01052	4.78327	0.197842
2	2.28651	2.69581	0.231221	1.00439	1.22784	4.1819	4.24291	1.80748	2.12972	1.03679
3	1.39583	3.15084	1.93397	2.76514	5.10423	4.33483	4.46876	0.31189	3.72512	1.55263
4	1.45006	2.19811	2.71726	3.34702	3.1607	14.1884	4.44362	0.59168	3.57198	0.320411
5	1.58181	1.90171	1.77493	5.89732	5.63021	8.48935	3.10355	0.384175	1.88566	1.42697
6	2.22721	4.71264	3.12414	3.30676	4.85212	8.45989	4.11295	0.464425	2.26755	1.94459
7	4.4344	4.77739	1.84281	3.73151	7.37211	12.3494	13.9092	2.27994	1.41758	3.59153
8	1.45712	4.67928	0.979629	5.37942	7.94464	9.60729	8.29308	1.32864	1.20496	1.98371
9	3.83496	6.62098	2.63487	2.34799	3.77517	6.85692	7.10135	0.587452	2.96166	2.09548
10	1.26297	2.37247	1.39752	3.65573	3.34748	6.89777	4.91655	1.06528	1.26472	0.207496
11	1.58273	4.05328	1.14365	1.91015	2.83889	8.07088	6.41082	1.71199	1.05362	1.21986
12	0.918586	5.38591	3.55111	6.28618	9.592	8.83584	6.05396	0.577888	1.59708	0.139851
13	1.83519	3.65522	0.933157	3.34423	5.03553	9.79244	8.22253	1.00064	1.05937	1.1174
14	2.04943	2.63576	0.792557	0.943899	1.67881	9.21161	6.0235	1.74681	2.12049	0.394035
15	2.22701	1.71186	1.35816	1.92452	2.42616	9.25645	4.74781	2.45132	5.70511	0.699703
16	2.10887	5.07135	3.64017	4.28016	8.50964	9.91157	7.57846	2.49629	3.48121	0.761385
17	2.33586	1.17826	2.18753	2.22129	3.45526	8.39255	5.47745	2.9444	3.88102	0.744592
18	1.86336	1.34385	0.574667	2.25459	2.99103	15.4268	2.39887	0.962971	2.72229	1.74323
19	2.49055	2.96998	1.16124	1.67834	1.21291	14.7696	10.7571	1.0212	1.10642	2.03594
20	2.99899	5.84905	1.91463	1.45202	1.53791	8.69939	5.48363	1.62955	1.47841	2.4954
21	1.11208	5.50776	0.863116	1.32111	3.65972	6.07743	6.19487	0.698525	3.43766	3.52402
22	1.68702	1.91597	1.96097	3.16067	4.12024	5.95988	5.26616	1.33423	2.95264	0.944029
23	0.762902	1.73025	1.57431	2.38151	6.41838	9.93774	5.84432	5.66338	0.922916	1.12158
24	1.21528	1.72298	3.17787	8.04201	11.3319	10.0105	10.7342	3.13464	2.83561	5.28985
25	3.50693	2.44662	4.16072	14.9239	12.8264	10.7117	7.32329	0.872499	2.00997	0.697234
26	3.60307	3.8145	1.88018	4.39812	5.06646	10.4768	6.5235	1.08361	1.31531	2.63885
27	2.60104	4.39611	4.03146	2.46817	3.04138	7.24004	2.59855	1.90842	1.47931	2.34901
28	1.68769	3.04893	1.5758	1.45578	2.31195	6.26465	5.306	1.58566	1.50633	1.3609
29	1.59747	2.27058	1.37494	3.17106	3.24651	6.25245	4.31908	1.04876	2.55719	1.67483
30	1.58803	3.05736	1.4938	3.04358	3.62062	12.772	6.5506	0.711295	2.95976	2.14931
31	1.27064	0.989448	1.56193	1.83741	3.37707	8.56598	3.19759	3.45408	1.81078	0.34267
32	2.10313	3.02586	2.74917	2.06781	3.74445	15.322	8.75043	1.59245	1.48087	1.44918
33	1.6453	2.33677	1.58012	2.54759	5.13213	6.82829	6.58222	0.396305	2.39335	0.309775
34	1.8091	4.63889	1.50091	2.9858	3.06464	10.2227	5.59126	5.23772	1.67441	1.52757
35	4.16639	1.89369	0.818573	5.08165	3.37916	8.91076	3.90314	0.764047	1.84616	0.33755
36	1.91413	3.03183	0.464045	2.96282	3.30519	9.80188	7.25777	1.0469	1.18981	1.45677
37	2.21438	2.42741	1.93155	3.81602	3.57327	11.0688	7.38649	0.981868	1.79136	1.12207
38	3.80163	4.22096	2.84714	3.14384	7.63466	7.85155	6.91832	5.10236	3.86618	0.354671
39	2.96674	1.20772	0.417519	4.66329	5.72058	8.72067	6.17489	2.90536	3.25634	1.36386
40	3.33591	6.51347	0.938192	3.73436	5.13874	9.82398	7.22457	0.794746	3.38554	1.15375
41	0.630069	2.48986	5.50966	5.40695	7.32563	11.1496	3.49647	3.09634	2.83963	0.26509
42	3.73574	5.20713	3.90173	5.24652	4.13673	3.07528	8.46655	3.1987	2.22153	2.94951
43	1.77799	2.84967	1.70412	4.61985	3.51327	10.9004	6.44869	2.78627	2.86765	1.90157
44	0.588941	8.79643	2.8246	3.68717	5.14973	3.50433	6.96307	0.677959	2.53005	0.969697
45	1.16522	1.41639	2.34918	6.84471	12.527	21.5475	13.1389	5.74979	2.68836	2.02644
