# Supplementary material for: Exploring whole-body kinematics when eating real foods with the dominant hand in healthy adults
Source: PLoS One. 2021 Oct 28;16(10):e0259184. doi: 10.1371/journal.pone.0259184 (PMC8553040; doi:10.1371/journal.pone.0259184)
Supplement: S6 Table — (XLSX) [file pone.0259184.s006.xlsx]

## Sheet: Sheet1
Effect size (r) of differences in ranges of motion among the four eating phases
Joint	Motion direction, Positive (+)/Negative (-)	Reaching vs. Spooning	Reaching vs. Transport	Reaching vs. Mouth	Spooning vs. Transport	Spooning vs. Mouth	Transport vs. Mouth
Shoulder	Flexion/Extension	-0.616	-0.536	-0.616	-0.616	-0.548	-0.615
	Abduction/Adduction	-0.616	-0.393	-0.616	-0.592	-0.148	-0.582
	Internal rotation/External rotation	-0.613	-0.584	-0.616	-0.457	-0.261	-0.343
Elbow	Flexion/Extension	-0.563	-0.486	-0.605	-0.616	-0.185	-0.616
Forearm	Pronation/Supination	-0.616	-0.616	-0.616	-0.408	-0.613	-0.616
Wrist	Flexion/Extension	-0.412	-0.467	-0.613	-0.09	-0.575	-0.568
	Radial deviation/Ulnar deviation	-0.346	-0.615	-0.616	-0.562	-0.616	-0.565
C7-T1	Flexion/Extension	-0.611	-0.367	-0.374	-0.612	-0.597	-0.527
	Right lateral flexion/Left lateral flexion	-0.616	-0.592	-0.609	-0.597	-0.58	-0.286
Hip	Flexion/Extension	-0.616	-0.242	-0.616	-0.601	-0.477	-0.603
