# Supplementary material for: Exploring whole-body kinematics when eating real foods with the dominant hand in healthy adults
Source: PLoS One. 2021 Oct 28;16(10):e0259184. doi: 10.1371/journal.pone.0259184 (PMC8553040; doi:10.1371/journal.pone.0259184)
Supplement: S7 Table — (XLSX) [file pone.0259184.s007.xlsx]

## Sheet: Reaching phase
Time-normalized integrated values of joint angles for reaching phase.
Normalized time	C7-T1 right lateral flexion		C7-T1 flexion		Shoulder abduction		Shoulder internal rotation		Shoulder flexion		Forearm pronation		Elbow flexion		Wrist radial deviation		Wrist flexion		Hip flexion
	Mean	SD	Mean	SD	Mean	SD	Mean	SD	Mean	SD	Mean	SD	Mean	SD	Mean	SD	Mean	SD	Mean	SD
0	3.98942	3.40383	20.9444	5.33292	38.2699	9.91223	8.55714	10.3236	37.789	11.1742	31.831	17.1154	123.824	9.93393	-11.4979	7.76637	-23.8332	13.8001	49.1651	10.6977
1	3.95215	3.39945	20.9852	5.33019	38.2417	9.88942	8.40041	10.342	37.5783	11.1536	32.1911	17.0454	123.659	9.92847	-11.465	7.77281	-23.9476	13.7868	49.1283	10.6953
2	3.8207	3.37496	21.0684	5.32752	38.1007	9.82106	7.79934	10.5113	36.7736	11.1502	33.4913	17.1388	123.099	9.94558	-11.3509	7.77926	-24.3776	13.7464	48.9959	10.6772
3	3.6557	3.32867	21.1495	5.33016	37.8851	9.69904	7.16083	10.72	35.8754	11.1947	35.0913	17.3465	122.533	9.97927	-11.1925	7.79716	-24.8201	13.6644	48.8534	10.6524
4	3.46738	3.26224	21.2368	5.3268	37.5931	9.5178	6.51767	10.9277	34.9268	11.233	36.8896	17.5802	121.995	10.036	-10.9785	7.83077	-25.2254	13.5944	48.7037	10.6232
5	3.26903	3.19923	21.3273	5.31038	37.2455	9.31435	5.91313	11.073	33.9772	11.2663	38.8325	17.7525	121.448	10.1554	-10.7254	7.86655	-25.6025	13.5132	48.5504	10.6008
6	3.05432	3.145	21.4245	5.28469	36.8441	9.12392	5.3542	11.1408	33.0394	11.276	40.8522	17.9049	120.891	10.3197	-10.4464	7.93918	-25.9336	13.4208	48.3919	10.577
7	2.82866	3.08644	21.5294	5.24653	36.3805	8.96732	4.83827	11.1361	32.113	11.2469	42.8966	18.0532	120.336	10.5317	-10.1383	8.0496	-26.2486	13.3685	48.2253	10.5504
8	2.59942	3.01646	21.6435	5.19854	35.891	8.85826	4.40896	11.0496	31.2408	11.1916	44.9567	18.2183	119.784	10.7451	-9.81753	8.18036	-26.553	13.3043	48.0588	10.5218
9	2.37291	2.94191	21.7586	5.14693	35.3877	8.79989	4.03148	10.9355	30.4047	11.1346	46.9259	18.3691	119.264	10.9282	-9.46167	8.33225	-26.8402	13.258	47.8878	10.4947
10	2.14875	2.86267	21.8825	5.0784	34.8721	8.77378	3.7241	10.8218	29.638	11.078	48.8353	18.4799	118.728	11.1172	-9.11527	8.49086	-27.098	13.2261	47.7162	10.4705
11	1.93726	2.78768	22.0057	5.01538	34.3527	8.7675	3.45794	10.7102	28.9363	11.0295	50.642	18.6513	118.218	11.258	-8.81927	8.57595	-27.3281	13.1988	47.5451	10.4494
12	1.74191	2.72071	22.1089	4.97023	33.8574	8.774	3.23788	10.5688	28.3049	10.9889	52.3583	18.8581	117.74	11.347	-8.51582	8.69203	-27.5658	13.1944	47.3759	10.4408
13	1.55799	2.6635	22.2076	4.93717	33.3734	8.78139	3.04026	10.4247	27.7057	10.9625	53.9012	19.0322	117.296	11.4248	-8.19098	8.84497	-27.7462	13.1526	47.2144	10.4369
14	1.39893	2.60799	22.3101	4.90736	32.9097	8.76976	2.89323	10.2993	27.1464	10.9296	55.2745	19.1436	116.879	11.4966	-7.88006	9.00988	-27.9021	13.1355	47.0598	10.4352
15	1.25655	2.56256	22.4144	4.86693	32.52	8.72378	2.76746	10.1719	26.6447	10.8774	56.4328	19.1946	116.453	11.5757	-7.59586	9.18886	-28.0546	13.1121	46.9105	10.4403
16	1.12597	2.50473	22.5345	4.8144	32.1748	8.65324	2.65717	10.0291	26.179	10.8042	57.5833	19.3222	116.021	11.6732	-7.28968	9.37788	-28.1931	13.0597	46.7713	10.4468
17	1.0058	2.44305	22.6673	4.76725	31.8416	8.56783	2.58485	9.93284	25.7428	10.7313	58.7148	19.429	115.605	11.763	-7.00594	9.53484	-28.3221	13.04	46.6381	10.4533
18	0.888963	2.39139	22.7813	4.74524	31.5307	8.48455	2.49619	9.84694	25.3177	10.6472	59.7677	19.5464	115.223	11.8439	-6.73024	9.68628	-28.4436	13.0165	46.5148	10.46
19	0.7784	2.35226	22.8722	4.74177	31.2511	8.40774	2.39369	9.76139	24.9027	10.5716	60.8146	19.7209	114.855	11.9285	-6.45636	9.83062	-28.5564	12.9825	46.3993	10.473
20	0.671969	2.31449	22.9383	4.75275	30.9982	8.34185	2.29077	9.68106	24.5028	10.5069	61.8323	19.8474	114.501	12.0088	-6.19632	9.98651	-28.6826	12.9529	46.2909	10.4792
21	0.575378	2.2774	22.9935	4.76991	30.756	8.29442	2.21062	9.58837	24.1144	10.4366	62.7743	19.8848	114.154	12.0787	-5.96578	10.1323	-28.7931	12.9167	46.1907	10.486
22	0.487682	2.23595	23.0411	4.78878	30.5322	8.25836	2.13862	9.50393	23.7454	10.349	63.6149	19.8792	113.818	12.1523	-5.76554	10.2496	-28.8923	12.9162	46.0985	10.4899
23	0.415875	2.18739	23.0875	4.80361	30.3236	8.2194	2.04724	9.42532	23.384	10.2424	64.4087	19.8363	113.496	12.2002	-5.5611	10.3607	-28.9566	12.9147	46.0119	10.4971
24	0.349778	2.13517	23.1298	4.81781	30.121	8.16375	1.92978	9.32926	23.0198	10.1182	65.1679	19.7559	113.216	12.2284	-5.35962	10.4853	-28.977	12.9088	45.9348	10.5054
25	0.282963	2.0836	23.1711	4.82644	29.9125	8.10187	1.82058	9.23084	22.6663	9.99259	65.9148	19.654	112.961	12.2377	-5.18045	10.5717	-28.9978	12.9589	45.8598	10.512
26	0.216701	2.04126	23.2059	4.83471	29.7113	8.03465	1.72811	9.1464	22.3378	9.86859	66.7161	19.6054	112.737	12.2531	-5.02571	10.6141	-29.0505	13.0097	45.7914	10.5148
27	0.154238	2.01056	23.2391	4.84405	29.5334	7.96665	1.66192	9.08237	22.0352	9.75103	67.4791	19.5933	112.531	12.2698	-4.87309	10.6453	-29.0934	13.0398	45.7259	10.5163
28	0.101847	1.98087	23.2532	4.83783	29.372	7.90638	1.603	9.03071	21.759	9.65365	68.1484	19.5581	112.334	12.2924	-4.71806	10.6758	-29.1158	13.0563	45.6634	10.5124
29	0.055411	1.95313	23.2523	4.82345	29.2318	7.85739	1.56094	8.99282	21.5087	9.56938	68.7777	19.5221	112.133	12.3308	-4.56127	10.7095	-29.1426	13.0687	45.6055	10.5083
30	0.0111175	1.93025	23.2499	4.81079	29.1091	7.81611	1.5303	8.95635	21.2797	9.48268	69.3888	19.514	111.933	12.3616	-4.39409	10.7306	-29.1486	13.088	45.5503	10.5044
31	-0.0339302	1.90603	23.2604	4.80782	28.994	7.77551	1.48448	8.91824	21.0614	9.3947	69.9639	19.5025	111.746	12.3794	-4.23474	10.7502	-29.1438	13.1297	45.4983	10.4976
32	-0.0766414	1.88675	23.2752	4.81551	28.8845	7.73359	1.43871	8.86866	20.8573	9.3127	70.5239	19.4904	111.562	12.4065	-4.08251	10.767	-29.1486	13.176	45.4481	10.4927
33	-0.118842	1.86849	23.2888	4.8217	28.784	7.68709	1.40481	8.82659	20.6591	9.2315	71.0831	19.498	111.383	12.4192	-3.92501	10.7801	-29.1515	13.2196	45.3983	10.4838
34	-0.156092	1.8499	23.3029	4.82088	28.6816	7.64758	1.36431	8.77963	20.4627	9.15414	71.6156	19.5034	111.2	12.4223	-3.7631	10.7934	-29.1464	13.272	45.355	10.4754
35	-0.185613	1.83243	23.3171	4.81464	28.5796	7.61462	1.3289	8.73487	20.2738	9.08915	72.1364	19.5164	111.021	12.4229	-3.61004	10.8103	-29.1375	13.3389	45.3118	10.464
36	-0.208983	1.82176	23.3366	4.79972	28.483	7.58803	1.29271	8.69605	20.0926	9.03436	72.6667	19.5304	110.847	12.4193	-3.4623	10.8178	-29.1184	13.4171	45.2701	10.4515
37	-0.235294	1.81337	23.3555	4.78266	28.3973	7.56695	1.25642	8.67084	19.9237	8.98439	73.1608	19.517	110.685	12.4043	-3.31886	10.8272	-29.093	13.4877	45.2291	10.4386
38	-0.258257	1.80603	23.3784	4.76162	28.3144	7.54985	1.21862	8.64768	19.7571	8.94455	73.6157	19.4905	110.527	12.3801	-3.18349	10.8339	-29.071	13.5549	45.1891	10.4235
39	-0.281403	1.79668	23.4092	4.73724	28.2377	7.53663	1.19042	8.63275	19.598	8.91122	74.0526	19.4668	110.377	12.3608	-3.05145	10.8478	-29.0494	13.6112	45.1512	10.4077
40	-0.306879	1.78215	23.4399	4.71196	28.171	7.52743	1.16542	8.62213	19.4531	8.88356	74.4768	19.4563	110.229	12.3308	-2.92156	10.864	-29.0304	13.6655	45.1124	10.3944
41	-0.33185	1.76765	23.4741	4.67812	28.1084	7.52555	1.14841	8.60942	19.3233	8.86596	74.8876	19.4461	110.086	12.2966	-2.79829	10.8788	-29.0182	13.7194	45.0792	10.3824
42	-0.35387	1.75342	23.5145	4.63356	28.0498	7.52409	1.13365	8.58956	19.2038	8.8572	75.2973	19.4178	109.943	12.2585	-2.67478	10.8954	-29.0031	13.7664	45.0445	10.3712
43	-0.376726	1.74011	23.5528	4.58897	27.9931	7.52523	1.12397	8.5718	19.0926	8.85621	75.7175	19.3798	109.807	12.2073	-2.54472	10.9115	-28.9926	13.8088	45.0076	10.3599
44	-0.399893	1.73326	23.5871	4.54937	27.9359	7.52876	1.11608	8.55058	18.9841	8.85974	76.1502	19.3504	109.672	12.1486	-2.42448	10.9184	-28.9936	13.8481	44.9735	10.3479
45	-0.422758	1.72614	23.62	4.50806	27.8804	7.53764	1.10947	8.54011	18.8783	8.86565	76.5699	19.316	109.541	12.0835	-2.32094	10.9137	-28.9832	13.8874	44.9409	10.3355
46	-0.444351	1.72178	23.6561	4.46643	27.8263	7.54312	1.11494	8.53814	18.778	8.86856	76.9914	19.2981	109.409	12.0142	-2.22966	10.9146	-28.9739	13.9368	44.9081	10.3222
47	-0.463845	1.71705	23.6974	4.43285	27.7774	7.54529	1.12123	8.53368	18.6841	8.87204	77.3896	19.2799	109.29	11.9452	-2.13563	10.9203	-28.9625	13.9866	44.8746	10.3071
48	-0.4804	1.71138	23.7315	4.40693	27.7324	7.54619	1.12645	8.53085	18.5982	8.87515	77.7812	19.2408	109.177	11.8719	-2.03874	10.9355	-28.9325	14.0304	44.8447	10.2937
49	-0.490802	1.70644	23.7601	4.3843	27.6898	7.54929	1.13197	8.52812	18.5171	8.8771	78.1806	19.1802	109.067	11.7978	-1.93933	10.9543	-28.8975	14.0501	44.8145	10.2795
50	-0.50144	1.70512	23.7876	4.36374	27.649	7.55423	1.14222	8.52815	18.4413	8.88172	78.5858	19.1143	108.959	11.7356	-1.83653	10.9765	-28.8772	14.0847	44.7859	10.2675
51	-0.511198	1.70263	23.8121	4.34562	27.6073	7.5604	1.1613	8.53137	18.3756	8.88625	78.9805	19.0587	108.858	11.6743	-1.74553	10.9974	-28.8701	14.1135	44.7599	10.2544
52	-0.524343	1.69864	23.8377	4.32492	27.5681	7.56657	1.18472	8.5388	18.3177	8.88718	79.3461	19.0246	108.764	11.6088	-1.65476	11.0134	-28.8594	14.1383	44.7362	10.2411
53	-0.537856	1.6934	23.8579	4.30394	27.5396	7.57025	1.20956	8.54114	18.2657	8.888	79.7039	19.0192	108.673	11.5508	-1.56652	11.0219	-28.842	14.1822	44.7171	10.2284
54	-0.553175	1.68739	23.8767	4.28092	27.511	7.57519	1.23017	8.54365	18.2162	8.88585	80.0529	19.0432	108.591	11.5017	-1.48101	11.031	-28.8168	14.2391	44.6975	10.214
55	-0.573404	1.68408	23.8941	4.25522	27.4881	7.57826	1.25056	8.54526	18.1745	8.88292	80.4035	19.0875	108.512	11.4512	-1.40096	11.043	-28.7887	14.3077	44.6803	10.204
56	-0.595642	1.68022	23.908	4.23349	27.4728	7.57867	1.27327	8.54687	18.1369	8.88022	80.7466	19.1531	108.439	11.4054	-1.33072	11.0629	-28.7617	14.3723	44.6652	10.196
57	-0.616514	1.67262	23.9215	4.21284	27.4648	7.57305	1.30292	8.56174	18.105	8.87654	81.087	19.2385	108.369	11.3626	-1.25891	11.0817	-28.718	14.4331	44.6509	10.1863
58	-0.636071	1.66389	23.9364	4.19865	27.4553	7.56655	1.33458	8.58454	18.0769	8.86935	81.4111	19.3255	108.297	11.3291	-1.18414	11.0948	-28.6731	14.505	44.6384	10.1785
59	-0.653199	1.65085	23.9497	4.19012	27.4469	7.55607	1.36537	8.60683	18.0503	8.8582	81.7152	19.401	108.223	11.2982	-1.11196	11.1061	-28.6456	14.5543	44.6248	10.1674
60	-0.669889	1.63504	23.9591	4.17847	27.4431	7.54588	1.3992	8.62808	18.0266	8.84874	82.0172	19.4635	108.149	11.2691	-1.03898	11.1114	-28.6167	14.5962	44.6115	10.162
61	-0.690963	1.62285	23.9684	4.16214	27.4366	7.53722	1.43134	8.65282	18.0062	8.84033	82.3173	19.5078	108.077	11.2445	-0.953931	11.1118	-28.5806	14.6448	44.6018	10.155
62	-0.70793	1.61083	23.9814	4.15445	27.4283	7.52911	1.46981	8.6759	17.989	8.83471	82.6119	19.5471	108.01	11.2249	-0.850838	11.1129	-28.554	14.6721	44.5874	10.1502
63	-0.726823	1.60343	23.9994	4.15005	27.4233	7.51802	1.52016	8.69094	17.978	8.82806	82.8987	19.5763	107.944	11.2056	-0.755979	11.1228	-28.5341	14.6899	44.5768	10.1456
64	-0.748084	1.59912	24.023	4.14379	27.4247	7.50688	1.56175	8.71774	17.9713	8.82013	83.1747	19.6032	107.877	11.1878	-0.66795	11.1382	-28.5201	14.7264	44.5642	10.1391
65	-0.769062	1.59446	24.0463	4.13542	27.4387	7.49319	1.59762	8.74048	17.9691	8.81	83.4623	19.6227	107.814	11.1689	-0.57529	11.1489	-28.5035	14.7687	44.5516	10.134
66	-0.789778	1.59159	24.0636	4.12864	27.4605	7.47514	1.63935	8.76051	17.9738	8.79828	83.7747	19.6395	107.749	11.1579	-0.49214	11.1587	-28.5039	14.8273	44.5365	10.1301
67	-0.807789	1.59215	24.0793	4.12016	27.4888	7.45161	1.68628	8.77842	17.9844	8.78371	84.0739	19.6715	107.675	11.1484	-0.419704	11.1703	-28.5061	14.9073	44.522	10.1244
68	-0.823548	1.58896	24.0916	4.10458	27.5183	7.42968	1.73817	8.79483	18.0013	8.77113	84.3175	19.7023	107.59	11.1358	-0.361923	11.1845	-28.4597	14.9962	44.5072	10.1223
69	-0.83768	1.59017	24.1079	4.08415	27.5465	7.406	1.7928	8.81035	18.0211	8.7577	84.5404	19.7243	107.496	11.1249	-0.315925	11.2011	-28.4021	15.059	44.4909	10.1222
70	-0.851534	1.5902	24.1302	4.06244	27.5788	7.38598	1.84945	8.82517	18.0419	8.74038	84.7694	19.7329	107.397	11.1187	-0.27093	11.2164	-28.3448	15.1193	44.4793	10.1194
71	-0.865194	1.58999	24.1605	4.03888	27.6144	7.36937	1.91089	8.83446	18.0685	8.72569	85.023	19.7412	107.299	11.1132	-0.22841	11.2362	-28.2794	15.1962	44.4662	10.1163
72	-0.87959	1.59251	24.1951	4.01388	27.6518	7.35731	1.97836	8.82864	18.0972	8.70342	85.3145	19.7497	107.209	11.1053	-0.173592	11.2529	-28.223	15.2501	44.4528	10.1148
73	-0.89364	1.59442	24.2277	3.99214	27.6858	7.34318	2.04496	8.82977	18.1247	8.68588	85.639	19.7205	107.116	11.0953	-0.115647	11.258	-28.1622	15.2931	44.4435	10.113
74	-0.908902	1.59877	24.2667	3.97771	27.7233	7.32827	2.1206	8.82633	18.1534	8.66521	86.0366	19.6398	107.008	11.0783	-0.0432317	11.2323	-28.1064	15.3825	44.4328	10.1137
75	-0.929081	1.61006	24.3063	3.96551	27.7703	7.30811	2.22837	8.83401	18.1868	8.63668	86.5685	19.5774	106.89	11.0609	0.0654569	11.1621	-28.0513	15.4765	44.4209	10.112
76	-0.949544	1.62137	24.3417	3.95005	27.8284	7.27587	2.34641	8.83884	18.2222	8.60655	87.1005	19.5555	106.782	11.043	0.192445	11.0897	-27.9662	15.5298	44.4133	10.1116
77	-0.971795	1.63573	24.3793	3.93015	27.8904	7.24775	2.46761	8.82932	18.2489	8.57781	87.6178	19.5139	106.677	11.0265	0.308946	11.0448	-27.8597	15.579	44.4086	10.114
78	-0.991299	1.65229	24.4256	3.90345	27.9555	7.22625	2.58459	8.80814	18.2628	8.55851	88.2294	19.4808	106.598	10.9835	0.443225	10.9929	-27.7567	15.644	44.4063	10.116
79	-1.0079	1.66727	24.4804	3.8724	28.026	7.21662	2.70201	8.75425	18.2736	8.54547	88.8744	19.42	106.544	10.908	0.577188	10.8802	-27.5986	15.7102	44.4026	10.1168
80	-1.02272	1.68393	24.5363	3.83768	28.1167	7.2062	2.82056	8.69754	18.2948	8.55025	89.6123	19.3371	106.522	10.8011	0.688578	10.7753	-27.4282	15.7562	44.401	10.118
81	-1.03859	1.70154	24.5927	3.79895	28.2419	7.18089	2.95393	8.6311	18.332	8.57023	90.4443	19.2743	106.502	10.6739	0.815454	10.678	-27.2434	15.7838	44.3976	10.12
82	-1.05236	1.71666	24.6503	3.75599	28.3971	7.1426	3.1109	8.5736	18.3845	8.59702	91.249	19.2183	106.469	10.5277	0.944682	10.5852	-27.0342	15.8115	44.3906	10.1232
83	-1.06351	1.72882	24.7172	3.7167	28.5686	7.10171	3.28079	8.5078	18.4481	8.62722	92.0354	19.1637	106.427	10.3848	1.07174	10.492	-26.8065	15.8236	44.3865	10.1241
84	-1.07298	1.74057	24.7843	3.68107	28.7538	7.06408	3.45534	8.45554	18.5162	8.6507	92.8102	19.1225	106.369	10.2377	1.22098	10.3798	-26.5479	15.7907	44.385	10.1272
85	-1.08196	1.75539	24.8456	3.64872	28.9327	7.03452	3.63543	8.4065	18.5903	8.66427	93.6249	19.0588	106.296	10.0945	1.3753	10.2993	-26.2886	15.7828	44.3816	10.1276
86	-1.08983	1.76987	24.8946	3.62665	29.1103	7.01388	3.80781	8.36278	18.6733	8.67184	94.4488	18.9522	106.225	9.94406	1.55204	10.2252	-26.0613	15.7668	44.3794	10.1301
87	-1.09697	1.78651	24.9371	3.61016	29.271	7.01304	3.98974	8.32227	18.7602	8.66959	95.2511	18.8748	106.159	9.79405	1.72657	10.1506	-25.8116	15.7161	44.3779	10.1341
88	-1.10243	1.80727	24.9794	3.59705	29.4192	7.0324	4.16485	8.28068	18.844	8.65881	95.9585	18.8879	106.076	9.664	1.88635	10.0906	-25.5179	15.6511	44.3758	10.1363
89	-1.10515	1.83093	25.0175	3.58418	29.5623	7.06655	4.34075	8.23325	18.929	8.64014	96.6521	18.9448	105.973	9.55148	2.0545	10.0514	-25.2757	15.6192	44.3752	10.14
90	-1.10813	1.85584	25.0483	3.57178	29.6989	7.11766	4.52049	8.19694	19.0203	8.61365	97.3002	18.9104	105.833	9.46446	2.22547	10.0216	-25.0774	15.554	44.3741	10.1431
91	-1.11541	1.88319	25.0767	3.55993	29.8266	7.17788	4.7046	8.18329	19.1179	8.59239	97.963	18.8948	105.682	9.38597	2.40034	10.0073	-24.8999	15.475	44.3748	10.1469
92	-1.12265	1.9122	25.1033	3.55094	29.9448	7.23553	4.88428	8.18755	19.213	8.56579	98.5853	18.9081	105.535	9.32592	2.56494	9.99312	-24.7111	15.4376	44.3753	10.1494
93	-1.12744	1.94342	25.134	3.54876	30.063	7.29423	5.06467	8.21201	19.3106	8.53628	99.1303	18.8811	105.382	9.29227	2.72257	9.9699	-24.5667	15.3946	44.3779	10.1499
94	-1.13384	1.97654	25.1651	3.54536	30.1683	7.35156	5.24689	8.23631	19.4106	8.50562	99.712	18.8799	105.225	9.28045	2.86897	9.94841	-24.436	15.3716	44.378	10.1523
95	-1.1398	2.0085	25.1963	3.54117	30.2578	7.40581	5.41522	8.26096	19.5089	8.47515	100.264	18.8718	105.083	9.28434	3.00791	9.93786	-24.3283	15.3929	44.3812	10.1568
96	-1.1437	2.03641	25.2272	3.53502	30.3293	7.46961	5.57408	8.2893	19.608	8.44894	100.751	18.858	104.933	9.29923	3.1153	9.9193	-24.2514	15.4125	44.3866	10.1585
97	-1.14345	2.06323	25.256	3.52785	30.387	7.52908	5.71922	8.2971	19.6979	8.43005	101.19	18.8533	104.782	9.31538	3.19667	9.9015	-24.1788	15.4482	44.3938	10.1614
98	-1.13724	2.08744	25.2836	3.52417	30.4346	7.58362	5.86015	8.30894	19.7713	8.42419	101.603	18.8637	104.645	9.33164	3.26129	9.88368	-24.1206	15.4807	44.3999	10.1635
99	-1.13262	2.10571	25.3128	3.52275	30.4695	7.63414	5.97803	8.32408	19.8323	8.42716	101.908	18.8078	104.511	9.34003	3.31902	9.86331	-24.0381	15.4944	44.4082	10.168
100	-1.12795	2.12107	25.3383	3.51948	30.4991	7.67506	6.08261	8.33249	19.883	8.4344	102.135	18.7708	104.391	9.32807	3.36428	9.84151	-23.9315	15.5028	44.4155	10.1692

## Sheet: Spooning phase
Time-normalized integrated values of joint angles for spooning phase.
Normalized time	C7-T1 right lateral flexion		C7-T1 flexion		Shoulder abduction		Shoulder internal rotation		Shoulder flexion		Forearm pronation		Elbow flexion		Wrist radial deviation		Wrist flexion		Hip flexion
	Mean	SD	Mean	SD	Mean	SD	Mean	SD	Mean	SD	Mean	SD	Mean	SD	Mean	SD	Mean	SD	Mean	SD
0	-1.12685	2.12799	25.3505	3.51687	30.5184	7.69979	6.1559	8.33268	19.9161	8.43667	102.262	18.7283	104.306	9.3291	3.3821	9.8321	-23.8591	15.5066	44.4177	10.1701
1	-1.12689	2.13122	25.3567	3.5159	30.5274	7.71146	6.18823	8.33616	19.9302	8.43682	102.32	18.7198	104.264	9.32957	3.38857	9.83051	-23.8225	15.5094	44.4185	10.1697
2	-1.12675	2.13607	25.3658	3.51412	30.5372	7.73125	6.23561	8.3471	19.9491	8.43795	102.413	18.7256	104.194	9.33602	3.40491	9.83335	-23.7737	15.5153	44.4196	10.1693
3	-1.12597	2.14221	25.3751	3.51323	30.5474	7.75047	6.28486	8.35714	19.969	8.43841	102.508	18.7449	104.124	9.342	3.4229	9.83749	-23.7266	15.5279	44.4188	10.1685
4	-1.12504	2.14758	25.385	3.51339	30.5565	7.76996	6.33007	8.36521	19.988	8.43905	102.589	18.766	104.053	9.34643	3.44139	9.83887	-23.68	15.5414	44.421	10.1667
5	-1.12382	2.15238	25.3953	3.51284	30.565	7.78637	6.37232	8.37043	20.0041	8.4413	102.644	18.7752	103.988	9.35076	3.45446	9.84145	-23.635	15.5576	44.4192	10.1651
6	-1.12302	2.15753	25.4047	3.51177	30.5722	7.80075	6.41172	8.37062	20.017	8.44489	102.675	18.7688	103.925	9.35461	3.46818	9.84187	-23.5852	15.5696	44.4195	10.1651
7	-1.12236	2.16282	25.415	3.50985	30.579	7.81298	6.45106	8.37362	20.0283	8.44979	102.695	18.7576	103.863	9.35989	3.48195	9.84053	-23.5315	15.5839	44.4212	10.1652
8	-1.1233	2.16885	25.4253	3.50763	30.5861	7.8244	6.48585	8.37862	20.0396	8.45407	102.711	18.7462	103.802	9.36361	3.49098	9.83232	-23.4794	15.5959	44.4224	10.1649
9	-1.12313	2.17345	25.4348	3.50596	30.5914	7.83542	6.51966	8.38334	20.0507	8.45889	102.725	18.743	103.738	9.36544	3.49442	9.82436	-23.4279	15.6074	44.4241	10.1643
10	-1.12306	2.17748	25.4445	3.50491	30.5971	7.84625	6.5539	8.38993	20.0615	8.46233	102.73	18.7437	103.674	9.3682	3.49413	9.81695	-23.3779	15.6149	44.4273	10.165
11	-1.12398	2.18183	25.4538	3.50416	30.6001	7.85644	6.59526	8.39746	20.0763	8.46403	102.718	18.7482	103.607	9.37076	3.49012	9.80574	-23.3316	15.6246	44.4286	10.1663
12	-1.12677	2.18603	25.4631	3.50384	30.6031	7.86569	6.63257	8.39972	20.0888	8.46318	102.678	18.7566	103.54	9.37569	3.48192	9.78886	-23.2837	15.6322	44.4325	10.1685
13	-1.12939	2.19003	25.4722	3.50522	30.6065	7.87619	6.66533	8.40145	20.0992	8.46303	102.612	18.7723	103.469	9.38381	3.47153	9.77104	-23.2382	15.6408	44.4355	10.1705
14	-1.13089	2.19353	25.4782	3.50575	30.6091	7.88552	6.69855	8.40101	20.1095	8.463	102.523	18.7928	103.398	9.3953	3.45919	9.75442	-23.2015	15.6495	44.4385	10.1734
15	-1.1325	2.19639	25.4838	3.506	30.6139	7.8925	6.7288	8.39952	20.1181	8.46253	102.412	18.8143	103.33	9.4051	3.43866	9.73764	-23.1778	15.6627	44.4426	10.1739
16	-1.13422	2.19855	25.4905	3.50589	30.6196	7.89764	6.75874	8.39422	20.1264	8.46406	102.288	18.8164	103.263	9.41356	3.40796	9.72054	-23.1587	15.6779	44.4457	10.1757
17	-1.13603	2.20105	25.4989	3.50544	30.6252	7.90311	6.78955	8.38607	20.1337	8.46749	102.162	18.7964	103.194	9.42305	3.37208	9.7039	-23.136	15.6972	44.4487	10.1777
18	-1.13878	2.2028	25.5068	3.50569	30.6293	7.90796	6.81957	8.37848	20.1424	8.47074	102.03	18.7667	103.123	9.4317	3.32995	9.68863	-23.114	15.7177	44.451	10.1797
19	-1.14178	2.2048	25.5146	3.50526	30.6333	7.91259	6.84866	8.36946	20.1508	8.4745	101.884	18.7344	103.052	9.44216	3.28345	9.67268	-23.0967	15.7377	44.4533	10.1809
20	-1.14342	2.20727	25.5215	3.50443	30.6406	7.91807	6.87702	8.35903	20.1587	8.47697	101.712	18.6993	102.977	9.45291	3.23158	9.65496	-23.0804	15.758	44.457	10.1817
21	-1.14445	2.20926	25.5277	3.50435	30.6472	7.92304	6.90298	8.35159	20.1681	8.47922	101.512	18.6675	102.902	9.46403	3.17445	9.64121	-23.0698	15.7757	44.4605	10.1838
22	-1.14515	2.21123	25.5343	3.50442	30.6538	7.92871	6.92746	8.33841	20.1771	8.47995	101.282	18.6395	102.825	9.47673	3.11458	9.62745	-23.0613	15.7915	44.4631	10.1861
23	-1.14524	2.21283	25.5412	3.50421	30.66	7.93376	6.94908	8.32087	20.1859	8.48062	101.036	18.6173	102.747	9.49168	3.04424	9.61259	-23.0563	15.8086	44.4663	10.1892
24	-1.14504	2.21453	25.5489	3.50381	30.664	7.93836	6.97267	8.30269	20.1959	8.47895	100.797	18.602	102.663	9.50906	2.96434	9.60085	-23.0459	15.8222	44.4698	10.1903
25	-1.14551	2.21683	25.5569	3.504	30.6676	7.94338	6.99851	8.29015	20.2064	8.47675	100.563	18.588	102.575	9.52663	2.87938	9.58916	-23.0261	15.8308	44.4737	10.1929
26	-1.1454	2.21992	25.5653	3.5047	30.6706	7.94584	7.02194	8.27782	20.2176	8.47142	100.324	18.5726	102.486	9.54207	2.79061	9.58039	-23.0021	15.838	44.4759	10.1938
27	-1.14571	2.22364	25.5731	3.50582	30.6733	7.94714	7.04507	8.26592	20.2307	8.46586	100.072	18.5547	102.396	9.55899	2.6986	9.5702	-22.9809	15.8462	44.4796	10.1956
28	-1.14556	2.22641	25.5805	3.50688	30.6786	7.94856	7.06611	8.25002	20.2421	8.46138	99.8142	18.5442	102.31	9.57761	2.60084	9.56136	-22.9654	15.8484	44.4823	10.1955
29	-1.14521	2.22834	25.5878	3.50829	30.6831	7.94983	7.09099	8.23939	20.2538	8.45697	99.5616	18.5481	102.222	9.59692	2.49864	9.55539	-22.9452	15.8439	44.4856	10.1989
30	-1.145	2.22934	25.595	3.50922	30.6857	7.95201	7.11665	8.22755	20.2645	8.45043	99.3055	18.5661	102.131	9.61633	2.39252	9.55015	-22.9153	15.8365	44.488	10.2011
31	-1.14487	2.23013	25.6029	3.51104	30.6903	7.95227	7.14117	8.21953	20.277	8.44404	99.0359	18.588	102.04	9.63367	2.286	9.55332	-22.8856	15.8283	44.4901	10.2019
32	-1.14482	2.23094	25.61	3.51305	30.6952	7.95239	7.16464	8.21117	20.2907	8.43833	98.7496	18.6098	101.951	9.65174	2.18061	9.56119	-22.865	15.8221	44.4923	10.2058
33	-1.14446	2.23181	25.6166	3.5155	30.6984	7.95255	7.18778	8.20283	20.3037	8.43241	98.4597	18.6227	101.862	9.67076	2.06728	9.56694	-22.8427	15.8109	44.4943	10.2062
34	-1.14424	2.23279	25.6228	3.51824	30.7001	7.95156	7.21033	8.1953	20.3173	8.42793	98.1734	18.6467	101.768	9.68887	1.94931	9.57479	-22.8107	15.7875	44.4973	10.2073
35	-1.14417	2.23325	25.6285	3.5207	30.7003	7.95254	7.23263	8.18879	20.3313	8.4248	97.8983	18.6764	101.671	9.70847	1.82839	9.58378	-22.7749	15.7654	44.5019	10.2092
36	-1.14376	2.23393	25.6341	3.52305	30.7001	7.95376	7.2559	8.18208	20.3487	8.42185	97.6284	18.6974	101.573	9.72932	1.70699	9.5943	-22.7427	15.7458	44.5033	10.2118
37	-1.14331	2.23535	25.6399	3.52467	30.7006	7.95591	7.28091	8.17305	20.3665	8.42092	97.3498	18.7066	101.475	9.75057	1.58577	9.6031	-22.7159	15.7268	44.5056	10.2137
38	-1.14296	2.23725	25.6466	3.52536	30.6999	7.95996	7.30635	8.16204	20.3834	8.42104	97.0617	18.7051	101.38	9.77168	1.45873	9.60596	-22.6914	15.7051	44.5068	10.2139
39	-1.14164	2.23839	25.6536	3.52587	30.6984	7.96527	7.32917	8.15394	20.3998	8.42221	96.7658	18.7026	101.286	9.79204	1.3299	9.60577	-22.6639	15.6745	44.508	10.2138
40	-1.13978	2.23833	25.661	3.52607	30.6956	7.96959	7.34836	8.14876	20.4155	8.42306	96.4686	18.7006	101.191	9.81174	1.19744	9.60398	-22.6407	15.6371	44.5102	10.2158
41	-1.13802	2.23845	25.6688	3.52559	30.6923	7.97161	7.36397	8.1409	20.4308	8.42523	96.172	18.6851	101.099	9.83004	1.05571	9.60272	-22.6208	15.6001	44.5122	10.2169
42	-1.13618	2.23826	25.6764	3.52603	30.6878	7.97239	7.3772	8.13216	20.445	8.42799	95.8834	18.6611	101.011	9.84722	0.918072	9.59905	-22.6092	15.5683	44.5155	10.218
43	-1.1349	2.23825	25.6833	3.52612	30.681	7.9729	7.39146	8.12242	20.4587	8.43087	95.6073	18.6374	100.926	9.85929	0.780223	9.59268	-22.6124	15.5381	44.5189	10.2205
44	-1.13402	2.23847	25.6888	3.52576	30.6731	7.97442	7.40872	8.11258	20.4738	8.43618	95.3277	18.6167	100.84	9.86832	0.636205	9.58556	-22.6213	15.5123	44.5219	10.2205
45	-1.13272	2.24003	25.6932	3.52456	30.6661	7.97672	7.42774	8.10439	20.4901	8.44013	95.0212	18.5995	100.754	9.87576	0.480176	9.56944	-22.6319	15.4789	44.5246	10.2212
46	-1.13135	2.24026	25.6975	3.52344	30.6564	7.97882	7.44606	8.099	20.506	8.44224	94.693	18.5849	100.665	9.88329	0.319836	9.54583	-22.6319	15.4431	44.5269	10.2221
47	-1.12943	2.24041	25.7019	3.52233	30.6476	7.98047	7.45925	8.08947	20.5194	8.44552	94.3523	18.5662	100.577	9.8893	0.158553	9.52567	-22.6375	15.4112	44.5289	10.2227
48	-1.12771	2.23922	25.7056	3.52093	30.6391	7.98012	7.47201	8.08042	20.5335	8.44785	94.0128	18.5332	100.488	9.89761	-0.00128945	9.50787	-22.6612	15.3825	44.533	10.2235
49	-1.12635	2.2385	25.7093	3.51936	30.6311	7.97863	7.48512	8.07017	20.5471	8.44827	93.6711	18.4916	100.403	9.90959	-0.163478	9.48666	-22.6952	15.3576	44.5364	10.2243
50	-1.12623	2.23742	25.7142	3.51784	30.622	7.97891	7.49931	8.06067	20.5603	8.45165	93.324	18.451	100.319	9.92121	-0.341029	9.46129	-22.7309	15.3343	44.5395	10.2251
51	-1.12546	2.23651	25.7187	3.5159	30.6133	7.97959	7.51399	8.05085	20.572	8.45625	92.9696	18.4106	100.234	9.93083	-0.530561	9.43748	-22.7663	15.3117	44.5416	10.2249
52	-1.12481	2.23501	25.7224	3.5144	30.6041	7.98	7.52954	8.04048	20.5857	8.46005	92.6186	18.3639	100.143	9.94119	-0.720518	9.41672	-22.8028	15.2891	44.5449	10.2257
53	-1.12372	2.23403	25.7256	3.51288	30.5948	7.97908	7.54174	8.03326	20.5999	8.4617	92.2645	18.3062	100.053	9.94937	-0.904084	9.40177	-22.8403	15.2772	44.547	10.2285
54	-1.12351	2.23448	25.7283	3.51242	30.587	7.97908	7.55353	8.02813	20.6146	8.46394	91.9034	18.243	99.9632	9.95781	-1.08856	9.3933	-22.8787	15.2747	44.5495	10.2304
55	-1.1229	2.23444	25.7313	3.51317	30.5798	7.98172	7.5651	8.02522	20.6306	8.46744	91.5374	18.1768	99.8707	9.97065	-1.28434	9.38783	-22.9081	15.2791	44.5519	10.232
56	-1.12047	2.23441	25.7351	3.51388	30.5722	7.98651	7.57547	8.02624	20.6463	8.47264	91.1653	18.114	99.7757	9.98514	-1.48524	9.38301	-22.9291	15.2879	44.5561	10.2338
57	-1.11794	2.23251	25.7398	3.51456	30.566	7.99052	7.58511	8.0255	20.6632	8.47713	90.7935	18.0554	99.6795	9.99868	-1.68637	9.38021	-22.9531	15.2969	44.5578	10.2366
58	-1.1148	2.23092	25.7439	3.51547	30.5599	7.9945	7.59451	8.02446	20.6782	8.48314	90.4233	17.9994	99.582	10.0142	-1.88411	9.3778	-22.9804	15.2965	44.5591	10.2376
59	-1.11138	2.2295	25.7469	3.51594	30.5571	7.9986	7.60579	8.0229	20.6934	8.48729	90.0438	17.9438	99.4853	10.0302	-2.08301	9.37818	-23.0038	15.298	44.5617	10.2373
60	-1.1077	2.22648	25.7493	3.51634	30.5549	8.00327	7.61674	8.02342	20.7102	8.49339	89.6519	17.8966	99.3893	10.0454	-2.28123	9.37651	-23.0262	15.3015	44.5637	10.2382
61	-1.10333	2.22365	25.7514	3.51602	30.5539	8.00925	7.62886	8.02629	20.7285	8.49859	89.2569	17.8595	99.2954	10.0581	-2.47907	9.36876	-23.0457	15.3076	44.5676	10.2401
62	-1.09854	2.22052	25.7535	3.51593	30.5545	8.01679	7.63851	8.0316	20.7453	8.5039	88.8717	17.8334	99.2041	10.0713	-2.67979	9.35246	-23.0613	15.3189	44.5702	10.2401
63	-1.09304	2.21787	25.7547	3.51616	30.5545	8.02429	7.65135	8.03373	20.7625	8.50904	88.4963	17.8167	99.1113	10.0802	-2.88208	9.32299	-23.0811	15.325	44.5748	10.2407
64	-1.08642	2.21607	25.7563	3.51707	30.5545	8.03235	7.6675	8.03638	20.7817	8.51666	88.1194	17.808	99.02	10.0887	-3.08904	9.28565	-23.1013	15.3275	44.579	10.2415
65	-1.07979	2.21391	25.7581	3.5179	30.5538	8.04111	7.68092	8.04367	20.8007	8.52279	87.7374	17.8134	98.9283	10.0954	-3.30213	9.24927	-23.1241	15.3306	44.5804	10.2418
66	-1.07339	2.21189	25.7597	3.51826	30.5523	8.04986	7.69364	8.05234	20.8197	8.52867	87.3573	17.8312	98.8419	10.0985	-3.51583	9.20981	-23.1422	15.3393	44.5807	10.2424
67	-1.06853	2.21015	25.7621	3.51821	30.5517	8.05802	7.70368	8.06054	20.8376	8.53553	86.9787	17.8586	98.7578	10.0947	-3.73205	9.15711	-23.1565	15.3623	44.5822	10.2454
68	-1.06234	2.20929	25.7643	3.51743	30.5524	8.06591	7.71403	8.06932	20.855	8.53919	86.5978	17.8862	98.6745	10.0916	-3.95075	9.0905	-23.1765	15.3846	44.5858	10.2461
69	-1.05573	2.20913	25.7663	3.51632	30.5534	8.07325	7.7257	8.0813	20.8719	8.54515	86.2115	17.9097	98.593	10.0881	-4.17223	9.01405	-23.1957	15.4067	44.5876	10.2458
70	-1.04814	2.20965	25.7681	3.51614	30.5561	8.07924	7.74043	8.09343	20.8916	8.5504	85.821	17.9338	98.5108	10.0828	-4.39173	8.92988	-23.2259	15.4048	44.5901	10.248
71	-1.03961	2.21008	25.7684	3.51596	30.5585	8.08582	7.75489	8.1057	20.9099	8.55468	85.4252	17.965	98.4284	10.0817	-4.61288	8.84421	-23.268	15.3734	44.5922	10.2503
72	-1.03248	2.20958	25.7678	3.51626	30.5627	8.09457	7.77032	8.11727	20.9264	8.55699	85.0206	17.9996	98.3472	10.0784	-4.83323	8.76685	-23.3138	15.3436	44.596	10.2514
73	-1.02588	2.20821	25.7663	3.51702	30.5673	8.10094	7.78282	8.12899	20.9421	8.55873	84.6139	18.0326	98.2644	10.0732	-5.05269	8.70152	-23.3718	15.3101	44.5997	10.2513
74	-1.01817	2.20683	25.7646	3.5185	30.5718	8.10569	7.79494	8.14236	20.9572	8.56138	84.1965	18.0666	98.1816	10.066	-5.27471	8.64135	-23.4381	15.277	44.6021	10.2544
75	-1.01049	2.20448	25.7625	3.52038	30.5748	8.11465	7.80938	8.15606	20.97	8.56441	83.7742	18.1095	98.0989	10.0622	-5.50005	8.58055	-23.5114	15.2374	44.6055	10.2555
76	-1.00415	2.20255	25.7585	3.52273	30.5782	8.12309	7.81972	8.17232	20.9816	8.56715	83.3546	18.1501	98.0183	10.0615	-5.72182	8.51372	-23.5984	15.1839	44.6093	10.2548
77	-0.997069	2.20041	25.7542	3.52511	30.5832	8.1321	7.83073	8.18603	20.9935	8.57094	82.9427	18.1721	97.9363	10.0604	-5.93374	8.44318	-23.6827	15.1338	44.6129	10.2573
78	-0.989196	2.19826	25.7507	3.52876	30.5871	8.14077	7.84348	8.19853	21.0045	8.57313	82.5297	18.177	97.8565	10.0561	-6.13792	8.36665	-23.7738	15.0825	44.6179	10.2565
79	-0.982384	2.19599	25.7474	3.53265	30.5899	8.14808	7.84912	8.2049	21.0116	8.57601	82.1183	18.172	97.7822	10.0504	-6.33502	8.28352	-23.8645	15.0442	44.6225	10.2575
80	-0.975075	2.19278	25.7439	3.53587	30.5895	8.15441	7.8517	8.20754	21.0148	8.58107	81.71	18.1584	97.7096	10.0438	-6.53454	8.20185	-23.9575	15.0045	44.6267	10.2586
81	-0.967983	2.18855	25.7402	3.53853	30.5882	8.15949	7.8511	8.21401	21.0161	8.58542	81.2946	18.1464	97.639	10.0353	-6.72825	8.12916	-24.0477	14.9604	44.6304	10.2572
82	-0.960291	2.18426	25.7368	3.54149	30.5875	8.16445	7.84611	8.22088	21.0154	8.58796	80.8651	18.1385	97.5763	10.0208	-6.91322	8.06177	-24.1198	14.9291	44.6334	10.2578
83	-0.952947	2.18014	25.7343	3.5437	30.5864	8.17264	7.83824	8.22447	21.0137	8.59176	80.437	18.1264	97.5178	10.0056	-7.08656	8.00171	-24.1982	14.8979	44.6372	10.2596
84	-0.945208	2.17554	25.731	3.54527	30.5852	8.18215	7.82906	8.22908	21.013	8.59242	80.0183	18.1079	97.4592	9.99384	-7.25044	7.94069	-24.2821	14.8706	44.6425	10.2629
85	-0.936957	2.16931	25.7273	3.54492	30.5844	8.19024	7.81567	8.23395	21.0103	8.59325	79.6008	18.0948	97.4043	9.98031	-7.4083	7.88559	-24.377	14.8497	44.6488	10.2649
86	-0.928	2.16283	25.7238	3.54319	30.5849	8.19892	7.79973	8.23417	21.0066	8.59586	79.1843	18.0908	97.3516	9.96382	-7.5646	7.83197	-24.478	14.8362	44.6541	10.2657
87	-0.918885	2.15702	25.7197	3.5411	30.5825	8.2086	7.78411	8.23318	21.004	8.596	78.7614	18.1051	97.3016	9.94879	-7.71729	7.7807	-24.5695	14.8343	44.6592	10.2653
88	-0.910337	2.14991	25.7147	3.53884	30.5779	8.21651	7.76598	8.23189	21.0005	8.59747	78.3233	18.1225	97.258	9.93595	-7.86364	7.73368	-24.6599	14.8317	44.6616	10.2653
89	-0.90076	2.14342	25.7094	3.53631	30.5727	8.225	7.74414	8.23252	20.9962	8.59913	77.886	18.1373	97.2192	9.9291	-7.99683	7.69367	-24.7489	14.8256	44.6656	10.2647
90	-0.890488	2.13764	25.7037	3.53364	30.5678	8.2313	7.71687	8.22776	20.9933	8.59891	77.452	18.1554	97.1862	9.9249	-8.11816	7.65996	-24.8374	14.8231	44.6723	10.2659
91	-0.879714	2.13264	25.6971	3.53137	30.5652	8.2358	7.68621	8.22312	20.9897	8.59852	77.0289	18.1737	97.1617	9.92064	-8.23336	7.62949	-24.9293	14.8209	44.6775	10.265
92	-0.869256	2.12786	25.6891	3.52861	30.5639	8.24064	7.65277	8.21746	20.987	8.59992	76.6134	18.1939	97.1411	9.91723	-8.33781	7.58871	-25.0199	14.8234	44.6829	10.2646
93	-0.858025	2.1224	25.6794	3.52493	30.5613	8.24638	7.61379	8.20957	20.9831	8.59944	76.1923	18.2174	97.1281	9.91257	-8.43878	7.53968	-25.0984	14.8302	44.6907	10.2661
94	-0.844581	2.11686	25.6683	3.52013	30.5591	8.2497	7.57102	8.20052	20.9785	8.59661	75.7567	18.2401	97.1221	9.91164	-8.53627	7.49689	-25.171	14.8451	44.6966	10.2663
95	-0.829711	2.11303	25.6564	3.51432	30.5587	8.25213	7.52444	8.18218	20.9727	8.59298	75.3027	18.2626	97.1188	9.91339	-8.62651	7.45419	-25.244	14.8562	44.7052	10.2675
96	-0.814909	2.10881	25.6438	3.50869	30.5595	8.25392	7.475	8.16368	20.9684	8.58869	74.8292	18.2685	97.1176	9.91863	-8.70454	7.41331	-25.3196	14.863	44.713	10.2684
97	-0.799048	2.10527	25.63	3.50254	30.5599	8.25406	7.42426	8.15069	20.9655	8.58251	74.3421	18.2536	97.1193	9.92221	-8.78024	7.37558	-25.4032	14.8696	44.7227	10.2695
98	-0.78272	2.10293	25.615	3.49575	30.5593	8.2519	7.37427	8.14073	20.9645	8.57664	73.848	18.2167	97.1219	9.92547	-8.85636	7.34583	-25.489	14.885	44.7326	10.2678
99	-0.766693	2.10055	25.5986	3.48953	30.5592	8.2486	7.32214	8.12862	20.966	8.56843	73.3478	18.1541	97.1286	9.92711	-8.9325	7.32338	-25.5729	14.9052	44.7414	10.2691
100	-0.750723	2.09817	25.581	3.48254	30.5579	8.24435	7.26448	8.11095	20.968	8.55679	72.8491	18.0761	97.1383	9.93078	-9.0051	7.30161	-25.6524	14.9329	44.7504	10.2694

## Sheet: Transport phase
Time-normalized integrated values of joint angles for transport phase.
Normalized time	C7-T1 right lateral flexion		C7-T1 flexion		Shoulder abduction		Shoulder internal rotation		Shoulder flexion		Forearm pronation		Elbow flexion		Wrist radial deviation		Wrist flexion		Hip flexion
	Mean	SD	Mean	SD	Mean	SD	Mean	SD	Mean	SD	Mean	SD	Mean	SD	Mean	SD	Mean	SD	Mean	SD
0	-0.728423	2.08863	25.5589	3.47467	30.5586	8.23803	7.19159	8.08885	20.9786	8.54244	72.172	18.0087	97.1454	9.93381	-9.10957	7.27385	-25.7482	14.9605	44.7629	10.2681
1	-0.716927	2.08397	25.5477	3.47159	30.5596	8.23623	7.1541	8.0777	20.985	8.53486	71.8383	17.9862	97.1529	9.93502	-9.15472	7.26117	-25.7915	14.9693	44.7693	10.2677
2	-0.706608	2.08166	25.535	3.46864	30.5608	8.23093	7.10565	8.06798	20.9915	8.52507	71.4643	17.9425	97.1666	9.93704	-9.18961	7.25184	-25.8386	14.9768	44.7768	10.2683
3	-0.695831	2.07932	25.5223	3.46524	30.5646	8.22554	7.05693	8.05756	21.0006	8.515	71.0868	17.9029	97.1833	9.93875	-9.22086	7.24321	-25.8831	14.98	44.784	10.2694
4	-0.684104	2.0774	25.5084	3.46205	30.5701	8.21995	7.00701	8.04795	21.0125	8.50482	70.7068	17.8703	97.2021	9.94117	-9.25105	7.23578	-25.9231	14.9838	44.7918	10.2693
5	-0.672017	2.07551	25.494	3.45925	30.5781	8.21397	6.95708	8.04148	21.0261	8.49513	70.3239	17.8437	97.2243	9.94491	-9.27794	7.22802	-25.9591	14.9917	44.7998	10.2696
6	-0.658749	2.07374	25.4786	3.45637	30.5881	8.20801	6.9069	8.03673	21.0413	8.48568	69.944	17.8141	97.249	9.95048	-9.30082	7.22126	-25.9931	15.0044	44.8063	10.2693
7	-0.644811	2.07273	25.4627	3.45331	30.6026	8.20046	6.85795	8.03039	21.0593	8.47613	69.5781	17.7782	97.2763	9.9584	-9.32121	7.21413	-26.0266	15.016	44.8132	10.2707
8	-0.629728	2.07203	25.4458	3.45063	30.6198	8.19277	6.80813	8.02555	21.0773	8.46535	69.2321	17.7321	97.3085	9.9668	-9.33683	7.20469	-26.0652	15.0285	44.8202	10.2715
9	-0.614447	2.07247	25.4278	3.44797	30.6395	8.18407	6.75922	8.02123	21.0982	8.4547	68.904	17.6774	97.345	9.97346	-9.34823	7.19177	-26.0984	15.0369	44.8286	10.2734
10	-0.598973	2.07308	25.4088	3.44541	30.6629	8.17467	6.71046	8.01752	21.121	8.446	68.5802	17.6156	97.3885	9.97827	-9.35917	7.17732	-26.1301	15.0392	44.8365	10.2744
11	-0.583018	2.07364	25.3898	3.44155	30.6891	8.16458	6.66021	8.01636	21.1458	8.43835	68.2574	17.5557	97.4381	9.98154	-9.36993	7.16115	-26.1585	15.0314	44.8457	10.2738
12	-0.56591	2.0733	25.3697	3.43724	30.719	8.15335	6.60989	8.0151	21.1742	8.43009	67.9367	17.507	97.492	9.98213	-9.38027	7.14677	-26.1861	15.0122	44.8555	10.2745
13	-0.547337	2.07411	25.3486	3.43333	30.7497	8.14286	6.56001	8.01228	21.2055	8.42193	67.6189	17.47	97.5486	9.98344	-9.39041	7.1329	-26.2114	14.9862	44.8657	10.2758
14	-0.527655	2.07468	25.327	3.42972	30.7826	8.13169	6.51225	8.01062	21.239	8.41389	67.3063	17.4454	97.6071	9.981	-9.39903	7.1188	-26.2331	14.9552	44.8755	10.2765
15	-0.507486	2.07448	25.3052	3.42641	30.8186	8.11978	6.46579	8.01051	21.2756	8.40655	66.9981	17.4315	97.6685	9.98178	-9.40132	7.10462	-26.2569	14.9194	44.8852	10.2777
16	-0.487742	2.07504	25.2821	3.42305	30.8567	8.10737	6.41776	8.01266	21.3144	8.40077	66.6938	17.424	97.734	9.98328	-9.39654	7.09154	-26.2787	14.8812	44.8968	10.2782
17	-0.467091	2.07613	25.2578	3.41884	30.8966	8.09477	6.37048	8.01463	21.3559	8.39371	66.3938	17.4197	97.8027	9.98782	-9.39144	7.07954	-26.2982	14.843	44.9101	10.2788
18	-0.445949	2.0777	25.2322	3.41475	30.9387	8.08299	6.32625	8.01951	21.4012	8.38668	66.099	17.4131	97.8757	9.99242	-9.38726	7.06748	-26.3181	14.807	44.9234	10.2786
19	-0.424545	2.0782	25.2058	3.41062	30.9835	8.07368	6.28312	8.02321	21.4502	8.38042	65.8069	17.4028	97.9508	10.0016	-9.38427	7.05538	-26.3386	14.7703	44.9367	10.2783
20	-0.402155	2.07851	25.1782	3.4069	31.0313	8.06494	6.24202	8.02494	21.5059	8.37541	65.5086	17.3824	98.0259	10.0152	-9.3775	7.04139	-26.3582	14.7334	44.9507	10.2778
21	-0.378205	2.07981	25.1494	3.40379	31.0819	8.05684	6.20373	8.02662	21.5671	8.3719	65.1996	17.3501	98.1043	10.0316	-9.37005	7.02764	-26.3779	14.6966	44.9649	10.2769
22	-0.354346	2.0815	25.1191	3.40064	31.1352	8.04969	6.16555	8.02973	21.6304	8.37072	64.881	17.3096	98.1865	10.0492	-9.3598	7.01454	-26.3972	14.656	44.9802	10.2763
23	-0.330144	2.08182	25.088	3.39733	31.1922	8.04259	6.13017	8.03318	21.6983	8.37084	64.5522	17.271	98.2728	10.0662	-9.34745	7.00459	-26.4126	14.6202	44.9959	10.2755
24	-0.304356	2.08254	25.0561	3.3938	31.2519	8.03673	6.09797	8.0361	21.7717	8.37277	64.2105	17.2381	98.3643	10.0809	-9.33315	6.99858	-26.4259	14.5837	45.0114	10.2743
25	-0.27845	2.08403	25.0227	3.39058	31.3148	8.03189	6.06608	8.04195	21.8491	8.37496	63.8572	17.2144	98.4634	10.0957	-9.31994	6.99298	-26.4379	14.5464	45.0289	10.2721
26	-0.252347	2.08596	24.9867	3.38833	31.384	8.0285	6.03385	8.04562	21.931	8.37745	63.4895	17.2002	98.57	10.1074	-9.30649	6.99027	-26.446	14.5086	45.0476	10.271
27	-0.225545	2.0877	24.9489	3.38747	31.4579	8.02636	6.0039	8.05051	22.0206	8.38126	63.1135	17.1937	98.6832	10.1183	-9.29787	6.99157	-26.4514	14.4756	45.0655	10.2714
28	-0.198358	2.08969	24.9099	3.38728	31.5368	8.02492	5.97512	8.0556	22.1173	8.38664	62.7342	17.1909	98.8049	10.1293	-9.29491	6.99381	-26.4526	14.4455	45.0835	10.2691
29	-0.169892	2.09236	24.8686	3.3891	31.6197	8.02422	5.94962	8.05968	22.22	8.39378	62.3531	17.1887	98.935	10.1396	-9.29754	6.99715	-26.4506	14.4176	45.1035	10.2686
30	-0.140447	2.09472	24.8247	3.3916	31.7069	8.02419	5.92657	8.0673	22.3279	8.40186	61.9689	17.1866	99.0739	10.1474	-9.29906	7.00556	-26.4412	14.3941	45.1254	10.2677
31	-0.110542	2.09713	24.7778	3.39486	31.7987	8.02406	5.90624	8.07991	22.4411	8.41265	61.5779	17.1876	99.2209	10.1524	-9.29791	7.01542	-26.4258	14.3734	45.1474	10.2661
32	-0.080103	2.09978	24.7298	3.39788	31.8944	8.02354	5.88414	8.09312	22.5583	8.42499	61.1787	17.1878	99.38	10.1565	-9.29723	7.02331	-26.4077	14.3533	45.1698	10.2662
33	-0.0488718	2.10316	24.6805	3.4012	31.9932	8.02358	5.85871	8.10806	22.6796	8.4378	60.7716	17.1893	99.5471	10.1593	-9.29322	7.03305	-26.3824	14.3309	45.1932	10.2654
34	-0.0169046	2.10697	24.6297	3.40421	32.0959	8.02324	5.83624	8.12009	22.808	8.4497	60.3556	17.1871	99.7239	10.1632	-9.28698	7.04239	-26.3579	14.3116	45.2189	10.2642
35	0.0157297	2.11057	24.5769	3.40718	32.2024	8.0209	5.81864	8.13365	22.9438	8.45992	59.9355	17.1831	99.908	10.1651	-9.28402	7.04827	-26.3262	14.2942	45.2467	10.2646
36	0.0484458	2.11477	24.5224	3.41018	32.3131	8.01865	5.80493	8.14823	23.0867	8.47069	59.5073	17.175	100.1	10.1684	-9.28096	7.04669	-26.2924	14.281	45.2742	10.2645
37	0.0811807	2.1192	24.4661	3.41354	32.427	8.01739	5.794	8.16302	23.2368	8.48259	59.0711	17.1644	100.299	10.1726	-9.27746	7.03352	-26.249	14.2701	45.3038	10.2628
38	0.115109	2.12439	24.4076	3.41729	32.5437	8.017	5.78361	8.17685	23.3934	8.49459	58.6236	17.154	100.508	10.1772	-9.27288	7.01215	-26.2026	14.2593	45.3339	10.2626
39	0.149436	2.13067	24.347	3.42293	32.6634	8.01693	5.77465	8.19423	23.5562	8.50625	58.1694	17.1419	100.725	10.1845	-9.27452	6.99008	-26.1543	14.2444	45.3646	10.2614
40	0.184788	2.1373	24.2842	3.43017	32.7855	8.01642	5.7663	8.21214	23.7223	8.52011	57.7102	17.1254	100.949	10.1938	-9.28071	6.97741	-26.1048	14.2289	45.3974	10.2617
41	0.220934	2.14432	24.22	3.43777	32.9092	8.01519	5.76253	8.22932	23.894	8.53498	57.249	17.1005	101.18	10.2005	-9.29057	6.96791	-26.0569	14.2073	45.4303	10.2611
42	0.258587	2.15219	24.1538	3.44668	33.0355	8.01492	5.75977	8.24478	24.0699	8.54821	56.7834	17.069	101.418	10.2079	-9.30487	6.96132	-26.0065	14.1884	45.4646	10.2598
43	0.296119	2.16004	24.0856	3.45594	33.1645	8.01524	5.75917	8.2572	24.2525	8.56137	56.3128	17.0334	101.668	10.2166	-9.31913	6.95389	-25.9587	14.1703	45.5007	10.2582
44	0.334477	2.16743	24.0157	3.46502	33.2949	8.01583	5.75899	8.26922	24.4417	8.57336	55.8429	16.9937	101.923	10.2196	-9.33251	6.94352	-25.9029	14.1545	45.5387	10.2606
45	0.373806	2.17489	23.9444	3.47415	33.4267	8.01734	5.76285	8.28462	24.6356	8.58553	55.3675	16.9579	102.189	10.2163	-9.3479	6.93305	-25.843	14.142	45.5771	10.2631
46	0.413674	2.18267	23.8714	3.48449	33.5608	8.02029	5.76998	8.30372	24.8337	8.59853	54.8877	16.9229	102.462	10.2115	-9.36458	6.91938	-25.7774	14.1281	45.618	10.2651
47	0.453761	2.19071	23.7964	3.49604	33.6959	8.02386	5.78088	8.32023	25.0361	8.61502	54.4055	16.8879	102.743	10.2079	-9.38323	6.90899	-25.7082	14.1135	45.6601	10.2679
48	0.494337	2.19939	23.719	3.50888	33.8327	8.02847	5.79547	8.33602	25.2448	8.63269	53.9171	16.8525	103.032	10.2053	-9.40546	6.90494	-25.6421	14.097	45.7025	10.2696
49	0.535703	2.20978	23.6401	3.52261	33.9714	8.03392	5.81511	8.35271	25.4597	8.65203	53.4217	16.8174	103.326	10.1993	-9.4306	6.90697	-25.5742	14.0792	45.748	10.2711
50	0.578664	2.22118	23.559	3.53826	34.1109	8.04023	5.83855	8.36808	25.6798	8.67127	52.9169	16.7821	103.627	10.1939	-9.46155	6.91803	-25.5067	14.0681	45.794	10.2756
51	0.621679	2.23392	23.4761	3.55518	34.2495	8.04717	5.86789	8.38288	25.9066	8.69144	52.4073	16.7505	103.937	10.1905	-9.50212	6.92826	-25.4398	14.0625	45.8408	10.2792
52	0.66562	2.24831	23.3911	3.57339	34.3886	8.05572	5.89992	8.39772	26.1374	8.71198	51.8946	16.7208	104.256	10.183	-9.54648	6.93592	-25.3768	14.0586	45.8905	10.2834
53	0.710966	2.2624	23.3039	3.59263	34.527	8.06439	5.93484	8.41334	26.372	8.73342	51.3866	16.6893	104.58	10.1702	-9.59145	6.94354	-25.3164	14.057	45.9421	10.2887
54	0.756021	2.2768	23.2154	3.6134	34.6646	8.0735	5.97427	8.4307	26.6118	8.75736	50.8809	16.6622	104.915	10.1603	-9.63898	6.95029	-25.2524	14.049	45.994	10.2941
55	0.80096	2.29077	23.1262	3.63652	34.8017	8.08375	6.01569	8.45083	26.8561	8.78054	50.3728	16.642	105.256	10.1481	-9.68743	6.95616	-25.1853	14.0401	46.0497	10.2984
56	0.845897	2.30502	23.0359	3.66166	34.9388	8.09692	6.06003	8.4715	27.1022	8.80582	49.8622	16.6293	105.607	10.1345	-9.73806	6.96192	-25.1077	14.0299	46.1059	10.3002
57	0.890354	2.3206	22.9437	3.68922	35.0768	8.11414	6.10706	8.49178	27.351	8.83341	49.3485	16.626	105.969	10.1197	-9.78866	6.96997	-25.0336	14.0212	46.1632	10.302
58	0.934176	2.33659	22.8504	3.71943	35.2136	8.13215	6.15733	8.51043	27.6025	8.86213	48.8405	16.6304	106.336	10.1068	-9.84388	6.9798	-24.9481	14.0089	46.2206	10.3049
59	0.977786	2.35304	22.7561	3.75191	35.35	8.15203	6.21424	8.52716	27.8578	8.89135	48.3319	16.6317	106.708	10.0957	-9.89772	6.98776	-24.8741	14.0067	46.2806	10.3091
60	1.0213	2.3698	22.6598	3.78687	35.4846	8.17329	6.27615	8.54483	28.1177	8.92142	47.8207	16.6213	107.091	10.0862	-9.95072	6.99475	-24.8059	14.0092	46.3422	10.3116
61	1.06392	2.38711	22.5621	3.82376	35.6189	8.19598	6.33966	8.56353	28.3811	8.95334	47.3089	16.5974	107.481	10.0697	-10.0059	7.00048	-24.7386	14.0195	46.4037	10.3136
62	1.10649	2.40436	22.4636	3.86131	35.7519	8.21939	6.40582	8.58405	28.646	8.98919	46.786	16.5678	107.877	10.0547	-10.0616	7.00813	-24.6715	14.029	46.4683	10.3154
63	1.14965	2.4223	22.3654	3.90006	35.8839	8.24415	6.47465	8.60782	28.9127	9.02721	46.2551	16.5393	108.276	10.0422	-10.1173	7.0163	-24.5979	14.0356	46.535	10.3183
64	1.19262	2.44097	22.2665	3.94007	36.0149	8.27055	6.54479	8.63406	29.1816	9.06612	45.7175	16.5088	108.685	10.0311	-10.1768	7.02528	-24.5291	14.0391	46.6017	10.3205
65	1.23554	2.46141	22.1666	3.98086	36.1424	8.29728	6.61568	8.66279	29.45	9.10494	45.1814	16.4695	109.094	10.0248	-10.2373	7.03677	-24.4607	14.0428	46.6687	10.3246
66	1.27935	2.48331	22.0654	4.02153	36.2677	8.32626	6.68711	8.69139	29.7184	9.14198	44.64	16.4241	109.507	10.0181	-10.2939	7.04837	-24.4025	14.0385	46.739	10.3286
67	1.32291	2.5065	21.9635	4.06283	36.3902	8.35714	6.76158	8.72257	29.9877	9.17886	44.0939	16.3844	109.927	10.008	-10.3486	7.06211	-24.3519	14.0391	46.8097	10.3309
68	1.36596	2.53032	21.8619	4.10442	36.5085	8.39022	6.83641	8.75228	30.2576	9.21694	43.5437	16.3481	110.353	9.99423	-10.4064	7.0761	-24.2956	14.0366	46.8825	10.3358
69	1.40925	2.55352	21.76	4.14669	36.6244	8.42647	6.91209	8.78317	30.5272	9.25844	42.985	16.3184	110.787	9.98576	-10.4604	7.08793	-24.2435	14.0401	46.9551	10.3397
70	1.45196	2.5744	21.6583	4.18951	36.7373	8.46457	6.99317	8.81492	30.7978	9.30348	42.4249	16.2862	111.221	9.97042	-10.5149	7.0984	-24.185	14.0436	47.0265	10.3438
71	1.4938	2.59474	21.5555	4.23327	36.8474	8.50304	7.07568	8.84521	31.0685	9.34786	41.8716	16.2453	111.657	9.95434	-10.5657	7.10596	-24.1271	14.05	47.0978	10.3478
72	1.53473	2.61405	21.4521	4.27773	36.9554	8.54413	7.16214	8.87605	31.3403	9.39283	41.3241	16.2004	112.092	9.93718	-10.6158	7.11713	-24.0707	14.0579	47.1716	10.351
73	1.57575	2.63212	21.3479	4.32195	37.0613	8.58747	7.24846	8.90886	31.6129	9.43962	40.7795	16.1555	112.529	9.91746	-10.6697	7.13623	-24.0173	14.0622	47.2456	10.3565
74	1.61671	2.64887	21.2432	4.366	37.1618	8.63014	7.3369	8.9466	31.8874	9.48745	40.2325	16.1026	112.97	9.89701	-10.7256	7.15682	-23.9687	14.0655	47.3208	10.361
75	1.65766	2.66432	21.1383	4.41085	37.262	8.67395	7.42372	8.98518	32.1626	9.537	39.6908	16.0387	113.405	9.87104	-10.7848	7.17546	-23.9075	14.0635	47.3952	10.3668
76	1.69762	2.67853	21.0335	4.45584	37.3609	8.71858	7.50863	9.02402	32.4326	9.58662	39.1523	15.9781	113.848	9.84344	-10.8417	7.19303	-23.8504	14.0667	47.4673	10.3728
77	1.73715	2.69084	20.928	4.50119	37.4564	8.76299	7.5993	9.06189	32.702	9.63779	38.6227	15.9205	114.289	9.80875	-10.8971	7.21249	-23.7908	14.0686	47.5406	10.3787
78	1.77553	2.70262	20.8222	4.5463	37.5491	8.81036	7.69088	9.10142	32.9688	9.68874	38.0997	15.8732	114.732	9.77746	-10.95	7.23366	-23.7376	14.0757	47.6148	10.3818
79	1.81193	2.71406	20.717	4.5896	37.6388	8.85985	7.78182	9.14029	33.232	9.73792	37.5964	15.8217	115.167	9.7447	-11.0048	7.25341	-23.6794	14.0825	47.6876	10.3872
80	1.84678	2.7253	20.6127	4.63138	37.726	8.90654	7.87094	9.17418	33.489	9.78596	37.1002	15.7745	115.603	9.70984	-11.0557	7.27327	-23.6284	14.088	47.7588	10.3933
81	1.88167	2.73753	20.5077	4.67148	37.8097	8.95415	7.96419	9.20832	33.7429	9.83595	36.6129	15.7194	116.034	9.67096	-11.1059	7.29256	-23.5763	14.0876	47.8322	10.3981
82	1.91662	2.74959	20.4014	4.71177	37.8906	9.00216	8.05763	9.24352	33.993	9.88601	36.135	15.6613	116.46	9.62824	-11.1553	7.31541	-23.5194	14.0824	47.9068	10.405
83	1.95034	2.76133	20.2933	4.75196	37.9693	9.0477	8.14644	9.2823	34.2367	9.93533	35.6562	15.5985	116.893	9.58388	-11.2028	7.33717	-23.4658	14.0762	47.9806	10.413
84	1.98338	2.77365	20.1849	4.79141	38.0449	9.09283	8.23396	9.32082	34.4762	9.98647	35.1915	15.5269	117.316	9.53459	-11.2506	7.35553	-23.4095	14.0734	48.0532	10.4216
85	2.01534	2.78576	20.0763	4.82932	38.1174	9.13731	8.32032	9.36026	34.7122	10.0381	34.7271	15.4655	117.739	9.49287	-11.292	7.37656	-23.3565	14.0668	48.1256	10.4316
86	2.04799	2.79671	19.9668	4.86613	38.1891	9.18424	8.4059	9.40081	34.9443	10.0869	34.2752	15.417	118.156	9.44947	-11.3308	7.39605	-23.3078	14.065	48.1969	10.4412
87	2.07979	2.80658	19.8559	4.90189	38.2603	9.23094	8.4917	9.44217	35.1707	10.1323	33.8302	15.368	118.572	9.41041	-11.3702	7.41439	-23.2644	14.0642	48.2668	10.4507
88	2.10998	2.81673	19.7442	4.93605	38.327	9.27735	8.57667	9.48516	35.3916	10.1769	33.4003	15.3237	118.98	9.3735	-11.4093	7.4333	-23.2246	14.0641	48.3366	10.4604
89	2.14009	2.82661	19.6304	4.96866	38.3898	9.32338	8.66137	9.5257	35.6064	10.2177	32.9832	15.29	119.383	9.33939	-11.4466	7.45316	-23.1801	14.066	48.4046	10.4706
90	2.17007	2.83722	19.5145	5.00048	38.4505	9.37023	8.73984	9.56562	35.8142	10.2588	32.576	15.2596	119.782	9.3078	-11.4834	7.47391	-23.1329	14.0628	48.4709	10.4814
91	2.19934	2.84702	19.3977	5.03191	38.5062	9.4168	8.81653	9.60466	36.0157	10.301	32.1777	15.2304	120.176	9.28182	-11.5182	7.49515	-23.0843	14.0579	48.5353	10.4922
92	2.22807	2.85665	19.2823	5.0626	38.5586	9.46338	8.89411	9.64164	36.2091	10.3405	31.7929	15.2018	120.563	9.25758	-11.5523	7.51479	-23.0312	14.0513	48.6025	10.5035
93	2.25569	2.86588	19.1691	5.0928	38.6082	9.51021	8.97044	9.67785	36.3962	10.3783	31.4195	15.1722	120.944	9.23273	-11.5836	7.53518	-22.9805	14.0461	48.6679	10.514
94	2.28321	2.87386	19.0588	5.12173	38.654	9.55769	9.04508	9.71171	36.578	10.4147	31.0574	15.1415	121.316	9.21454	-11.6139	7.55522	-22.9274	14.0408	48.7324	10.5235
95	2.3118	2.88226	18.9501	5.15041	38.7003	9.60323	9.11447	9.74119	36.7525	10.4475	30.7005	15.1184	121.683	9.19893	-11.6439	7.57576	-22.8749	14.0379	48.7942	10.5352
96	2.34098	2.88946	18.8408	5.17825	38.7445	9.64784	9.17759	9.76778	36.9195	10.4779	30.3475	15.0973	122.044	9.18759	-11.6709	7.59499	-22.8232	14.0358	48.8572	10.5465
97	2.37092	2.8957	18.7327	5.20637	38.7863	9.69124	9.2367	9.79368	37.0808	10.5058	30.0029	15.0858	122.394	9.17793	-11.6943	7.61691	-22.7722	14.0311	48.9192	10.5577
98	2.40136	2.9007	18.6257	5.23586	38.8282	9.73353	9.29749	9.82153	37.2379	10.5317	29.6649	15.0839	122.738	9.16792	-11.7151	7.63684	-22.7251	14.0282	48.9785	10.5701
99	2.43156	2.90593	18.521	5.266	38.8656	9.7756	9.35754	9.85361	37.3895	10.5554	29.3483	15.0872	123.068	9.15843	-11.7346	7.65723	-22.6807	14.0221	49.0368	10.5818
100	2.46183	2.91153	18.4201	5.2963	38.9004	9.81725	9.41712	9.88467	37.5367	10.5792	29.0486	15.0959	123.391	9.15012	-11.7529	7.67695	-22.641	14.0232	49.0938	10.5946

## Sheet: Mouth phase
Time-normalized integrated values of joint angles for mouth phase.
Normalized time	C7-T1 right lateral flexion		C7-T1 flexion		Shoulder abduction		Shoulder internal rotation		Shoulder flexion		Forearm pronation		Elbow flexion		Wrist radial deviation		Wrist flexion		Hip flexion
	Mean	SD	Mean	SD	Mean	SD	Mean	SD	Mean	SD	Mean	SD	Mean	SD	Mean	SD	Mean	SD	Mean	SD
0	2.52438	2.92588	18.266	5.3375	38.9616	9.88776	9.50099	9.9339	37.7718	10.613	28.5372	15.1252	123.922	9.12489	-11.7866	7.7013	-22.5698	14.0261	49.1931	10.6129
1	2.55562	2.93376	18.1931	5.35984	38.9904	9.92124	9.54004	9.95927	37.8831	10.6296	28.2914	15.1357	124.176	9.11399	-11.7977	7.71266	-22.5304	14.0244	49.2419	10.6207
2	Mean	2.93969	18.1218	5.3892	39.0092	9.9502	9.58722	9.98227	37.9911	10.6447	28.0776	15.1202	124.402	9.1133	-11.8107	7.72435	-22.4924	14.0201	49.2829	10.6271
3	2.60985	2.94418	18.0515	5.41965	39.0279	9.97804	9.63008	10.0032	38.0954	10.6588	27.869	15.1055	124.62	9.11143	-11.822	7.73924	-22.4535	14.0133	49.3231	10.6328
4	2.63599	2.94922	17.9837	5.45054	39.0456	10.0049	9.67178	10.0238	38.1981	10.6723	27.6671	15.0962	124.834	9.10988	-11.8357	7.75532	-22.4155	14.0074	49.3628	10.6391
5	2.66331	2.95444	17.9182	5.48061	39.0627	10.0304	9.71129	10.0434	38.2987	10.6859	27.4719	15.093	125.041	9.10653	-11.8478	7.7691	-22.3797	14.0028	49.4016	10.6458
6	2.69121	2.95989	17.8559	5.50994	39.0795	10.0551	9.74842	10.0614	38.3964	10.6989	27.2839	15.0927	125.243	9.10262	-11.8578	7.78055	-22.3487	14.0012	49.4381	10.6524
7	2.7195	2.96457	17.7966	5.53843	39.0955	10.0787	9.78638	10.0817	38.4925	10.7123	27.1091	15.096	125.437	9.09818	-11.8683	7.79198	-22.3203	13.9956	49.475	10.6585
8	2.74872	2.96951	17.7404	5.56606	39.1111	10.1025	9.82466	10.102	38.5857	10.727	26.9404	15.1013	125.624	9.09252	-11.8785	7.80155	-22.2931	13.99	49.5116	10.6662
9	2.77867	2.97352	17.6889	5.59185	39.1259	10.1254	9.86331	10.1217	38.677	10.7441	26.7715	15.1074	125.806	9.08766	-11.8876	7.81049	-22.268	13.9857	49.5468	10.6726
10	2.80923	2.9771	17.6423	5.61701	39.1392	10.1494	9.90199	10.1405	38.7666	10.7597	26.6033	15.1152	125.98	9.08579	-11.8974	7.819	-22.2441	13.9819	49.5799	10.6793
11	2.84052	2.97975	17.6009	5.64101	39.1506	10.1735	9.9428	10.1589	38.8568	10.7743	26.4372	15.1275	126.147	9.08514	-11.9066	7.82602	-22.2199	13.9796	49.6115	10.6852
12	2.87281	2.98138	17.5643	5.66311	39.1611	10.1962	9.98494	10.1798	38.9464	10.788	26.2758	15.1423	126.306	9.08549	-11.9157	7.83307	-22.1961	13.9756	49.6414	10.6939
13	2.9052	2.98312	17.5319	5.68327	39.1701	10.2191	10.0268	10.2013	39.0337	10.8011	26.1193	15.1614	126.461	9.08741	-11.9242	7.84012	-22.1732	13.9705	49.6695	10.7003
14	2.93805	2.98521	17.5035	5.70161	39.179	10.2413	10.0692	10.2213	39.12	10.813	25.9703	15.1833	126.609	9.08947	-11.9325	7.84496	-22.1505	13.9657	49.6973	10.7062
15	2.97134	2.98704	17.4791	5.71818	39.1871	10.2636	10.1102	10.2412	39.2048	10.8261	25.8232	15.2077	126.752	9.09384	-11.9398	7.8498	-22.1294	13.963	49.7256	10.7096
16	3.00559	2.98904	17.4586	5.73297	39.1956	10.2844	10.1501	10.2594	39.2869	10.8396	25.679	15.2343	126.892	9.10126	-11.9475	7.85571	-22.1104	13.9624	49.7502	10.7149
17	3.04057	2.99043	17.4416	5.74613	39.2026	10.3034	10.1942	10.2771	39.3698	10.8519	25.54	15.2607	127.025	9.10681	-11.955	7.86148	-22.0925	13.9621	49.7729	10.7202
18	3.07635	2.99085	17.4285	5.75733	39.2085	10.3219	10.2395	10.2932	39.4522	10.864	25.405	15.2863	127.15	9.11279	-11.9616	7.86644	-22.0755	13.9611	49.7966	10.7242
19	3.112	2.99254	17.4188	5.76765	39.2147	10.3388	10.2867	10.3078	39.5341	10.8765	25.2709	15.309	127.271	9.11956	-11.9696	7.87166	-22.0608	13.9601	49.8185	10.7282
20	3.14739	2.99484	17.4115	5.77765	39.221	10.354	10.3363	10.3236	39.6172	10.8902	25.1369	15.3291	127.386	9.12724	-11.9776	7.87704	-22.0485	13.9594	49.8397	10.733
21	3.183	2.99824	17.4067	5.78724	39.226	10.3685	10.3862	10.3379	39.6987	10.9037	25.0096	15.3499	127.495	9.13458	-11.9877	7.88308	-22.0337	13.9558	49.8599	10.7383
22	3.21825	3.00251	17.4048	5.79679	39.2304	10.3818	10.4356	10.3507	39.7783	10.9182	24.8857	15.3706	127.599	9.14154	-11.996	7.88739	-22.0169	13.9507	49.8794	10.7443
23	3.25324	3.00788	17.4061	5.80567	39.2353	10.3948	10.484	10.3637	39.8568	10.9326	24.7631	15.3931	127.698	9.14792	-12.0036	7.89211	-22.001	13.9457	49.8991	10.7492
24	3.28711	3.01415	17.4114	5.81283	39.2407	10.4068	10.5301	10.3743	39.9343	10.9466	24.641	15.416	127.793	9.15483	-12.0122	7.89984	-21.9858	13.9421	49.9167	10.7534
25	3.3206	3.0209	17.4195	5.81771	39.2463	10.4175	10.5764	10.3837	40.0099	10.9611	24.524	15.4371	127.884	9.16214	-12.0231	7.9079	-21.9716	13.9382	49.9345	10.7574
26	3.354	3.02866	17.4305	5.82076	39.2505	10.4291	10.6246	10.3949	40.0853	10.9763	24.413	15.4598	127.969	9.17055	-12.0328	7.91765	-21.9577	13.9374	49.9522	10.7622
27	3.38698	3.03673	17.4442	5.82227	39.2536	10.4419	10.6741	10.4048	40.1605	10.9895	24.3124	15.4832	128.045	9.17872	-12.0423	7.92745	-21.9414	13.9372	49.9674	10.7673
28	3.41981	3.04524	17.4594	5.82333	39.2568	10.4535	10.7233	10.4151	40.2344	11.0029	24.214	15.5078	128.117	9.18597	-12.0515	7.93689	-21.9258	13.937	49.9824	10.7714
29	3.45219	3.05317	17.4765	5.82406	39.2592	10.4645	10.7715	10.4243	40.3077	11.0145	24.1209	15.5314	128.183	9.19525	-12.0594	7.94416	-21.9123	13.934	49.9957	10.7762
30	3.48408	3.06157	17.4953	5.82473	39.2602	10.4747	10.8201	10.4349	40.381	11.0263	24.0345	15.5572	128.243	9.20483	-12.066	7.94961	-21.9	13.9309	50.0078	10.7795
31	3.51536	3.07108	17.5159	5.8257	39.2616	10.4842	10.8681	10.4452	40.4537	11.0393	23.9514	15.5858	128.297	9.21448	-12.0727	7.95317	-21.8914	13.9279	50.0192	10.7811
32	3.54623	3.08062	17.5379	5.82719	39.2634	10.493	10.9158	10.4554	40.5261	11.052	23.872	15.6185	128.346	9.22512	-12.0774	7.95637	-21.8862	13.9253	50.0299	10.7844
33	3.57688	3.09001	17.5619	5.82838	39.2649	10.5004	10.9635	10.4652	40.597	11.064	23.8013	15.6541	128.39	9.23362	-12.0819	7.96	-21.8842	13.9222	50.0401	10.787
34	3.60657	3.09919	17.587	5.82931	39.2661	10.5069	11.0104	10.4756	40.6663	11.0766	23.7404	15.6944	128.428	9.24226	-12.087	7.96608	-21.884	13.9169	50.0507	10.7883
35	3.63574	3.10755	17.6135	5.83019	39.2675	10.5114	11.0571	10.4846	40.7328	11.0885	23.6894	15.7354	128.459	9.25026	-12.0927	7.97395	-21.8876	13.9131	50.0597	10.7917
36	3.66416	3.11516	17.6404	5.83023	39.2673	10.5181	11.1024	10.4935	40.7989	11.1	23.647	15.773	128.485	9.25777	-12.1	7.98394	-21.8945	13.9097	50.0677	10.7954
37	3.69273	3.12235	17.6682	5.82985	39.267	10.5256	11.1441	10.5014	40.8622	11.1102	23.6123	15.8044	128.505	9.26553	-12.1051	7.99318	-21.9016	13.9094	50.0761	10.7965
38	3.72093	3.13024	17.6972	5.82902	39.2667	10.5328	11.1836	10.5078	40.9228	11.1202	23.5857	15.8289	128.519	9.2741	-12.1084	8.00086	-21.9078	13.911	50.083	10.7981
39	3.7484	3.13862	17.7271	5.82792	39.2662	10.5398	11.2198	10.515	40.9814	11.1294	23.5673	15.8484	128.53	9.28498	-12.1118	8.0074	-21.9143	13.9138	50.0893	10.8017
40	3.77639	3.14662	17.758	5.82706	39.2651	10.5476	11.2535	10.5238	41.0369	11.138	23.5595	15.8657	128.536	9.29699	-12.1167	8.01423	-21.9199	13.9166	50.0946	10.8049
41	3.80454	3.1538	17.7905	5.82571	39.2639	10.5553	11.2854	10.5348	41.0906	11.1465	23.5613	15.8889	128.538	9.31026	-12.121	8.02065	-21.9258	13.9226	50.0999	10.8081
42	3.8328	3.16141	17.8248	5.82346	39.2632	10.5629	11.3144	10.5494	41.1408	11.1577	23.5758	15.9186	128.535	9.32385	-12.1254	8.02569	-21.9317	13.9285	50.1055	10.8103
43	3.86176	3.16871	17.8608	5.82006	39.2634	10.5717	11.3406	10.5643	41.1883	11.1704	23.5975	15.9529	128.529	9.33869	-12.1292	8.02879	-21.9393	13.9349	50.1103	10.8115
44	3.89066	3.17603	17.8981	5.81573	39.2625	10.5812	11.363	10.5763	41.2334	11.182	23.6248	15.9864	128.517	9.3536	-12.1339	8.03073	-21.9497	13.9417	50.1157	10.811
45	3.91873	3.18319	17.9358	5.81122	39.2619	10.5904	11.3827	10.5887	41.2768	11.196	23.6606	16.0184	128.5	9.36793	-12.1381	8.03325	-21.9609	13.9457	50.1196	10.8108
46	3.9459	3.19031	17.9738	5.80716	39.2631	10.5963	11.3979	10.5996	41.3168	11.2102	23.7021	16.0497	128.477	9.38098	-12.1395	8.03455	-21.9687	13.9453	50.1223	10.8113
47	3.97201	3.19808	18.0129	5.80396	39.2637	10.6028	11.4126	10.6095	41.3553	11.2258	23.7516	16.0787	128.448	9.39207	-12.1386	8.03411	-21.9714	13.9422	50.1242	10.8116
48	3.99822	3.20592	18.0532	5.80112	39.2654	10.6079	11.424	10.6195	41.3918	11.2433	23.8051	16.1049	128.414	9.40104	-12.1386	8.03321	-21.9706	13.9389	50.125	10.8111
49	4.02457	3.21356	18.0942	5.79712	39.2674	10.6118	11.4347	10.6263	41.4279	11.2595	23.8633	16.1289	128.378	9.40851	-12.1384	8.03326	-21.9716	13.9346	50.1258	10.8115
50	4.04967	3.22115	18.1359	5.79217	39.2701	10.6136	11.4446	10.6332	41.4611	11.2756	23.9285	16.1531	128.341	9.4157	-12.1389	8.0347	-21.9762	13.9313	50.1257	10.8119
51	4.07265	3.22934	18.1783	5.78671	39.2739	10.6149	11.4528	10.6409	41.4916	11.2917	24.0002	16.1776	128.301	9.42258	-12.1381	8.03423	-21.9805	13.9293	50.1243	10.8113
52	4.0945	3.23637	18.2208	5.78136	39.279	10.6143	11.4577	10.6478	41.5191	11.3048	24.076	16.2024	128.26	9.4279	-12.1354	8.0316	-21.9827	13.9288	50.1231	10.8108
53	4.11531	3.24181	18.2631	5.77725	39.2836	10.6125	11.4606	10.6539	41.5439	11.3183	24.16	16.2288	128.214	9.43268	-12.1313	8.02762	-21.9829	13.9302	50.1201	10.8098
54	4.13489	3.24664	18.305	5.77397	39.2881	10.6083	11.4614	10.6583	41.5666	11.33	24.2514	16.2551	128.165	9.43623	-12.1276	8.02242	-21.9797	13.9314	50.1166	10.8084
55	4.15261	3.25155	18.3471	5.77092	39.2922	10.6048	11.4592	10.6622	41.5867	11.342	24.3478	16.2802	128.113	9.43991	-12.1235	8.0173	-21.971	13.9295	50.1129	10.8056
56	4.16971	3.256	18.3894	5.76792	39.2959	10.6011	11.4539	10.6665	41.6042	11.3555	24.4506	16.3071	128.061	9.445	-12.1186	8.01262	-21.9583	13.9247	50.1087	10.8026
57	4.18604	3.26057	18.432	5.76501	39.3005	10.5965	11.4471	10.6711	41.6208	11.3692	24.5577	16.3353	128.007	9.45135	-12.1124	8.00861	-21.9445	13.9189	50.1025	10.8005
58	4.20103	3.26522	18.4753	5.76113	39.3059	10.5919	11.4397	10.6739	41.6371	11.3832	24.6686	16.3593	127.951	9.45984	-12.1049	8.00463	-21.9284	13.9134	50.095	10.7985
59	4.2148	3.26936	18.5188	5.75592	39.3114	10.5863	11.4314	10.6756	41.6515	11.3964	24.7874	16.3831	127.89	9.46906	-12.096	8.00136	-21.9114	13.9105	50.0874	10.7959
60	4.22756	3.27305	18.5623	5.74982	39.3154	10.5807	11.4225	10.6787	41.6629	11.4094	24.9147	16.4064	127.826	9.48106	-12.085	7.9977	-21.8951	13.9119	50.0796	10.7936
61	4.23871	3.27594	18.6056	5.74328	39.3182	10.5741	11.4123	10.6809	41.672	11.4235	25.0469	16.4231	127.759	9.49434	-12.0722	7.99454	-21.8812	13.9145	50.0718	10.7913
62	4.24941	3.27799	18.6487	5.73699	39.3198	10.5681	11.4033	10.684	41.6805	11.4385	25.18	16.4356	127.688	9.50862	-12.0586	7.99363	-21.8676	13.918	50.0634	10.7869
63	4.25907	3.2794	18.6921	5.7309	39.3209	10.5598	11.3932	10.6882	41.688	11.4539	25.3111	16.4469	127.615	9.52302	-12.0465	7.9936	-21.8526	13.9202	50.0548	10.783
64	4.2686	3.27968	18.736	5.72515	39.3226	10.5505	11.3808	10.6901	41.6933	11.4687	25.4379	16.4595	127.54	9.53684	-12.033	7.99404	-21.8358	13.9199	50.0452	10.7801
65	4.27803	3.27897	18.7798	5.71996	39.3254	10.5404	11.3654	10.6934	41.6953	11.4831	25.5618	16.4726	127.464	9.55134	-12.0185	7.99375	-21.8167	13.915	50.0353	10.7773
66	4.2879	3.27856	18.8236	5.71555	39.3289	10.53	11.3479	10.6949	41.6949	11.4964	25.6833	16.4818	127.389	9.56584	-12.0027	7.992	-21.7964	13.9097	50.0253	10.7719
67	4.2974	3.27842	18.8664	5.71168	39.3331	10.5206	11.3257	10.6941	41.6905	11.5089	25.8058	16.4896	127.314	9.58168	-11.9858	7.98991	-21.7772	13.9041	50.0137	10.7672
68	4.30633	3.2788	18.9076	5.70819	39.3381	10.5099	11.3001	10.6909	41.6809	11.5221	25.9361	16.4989	127.239	9.59846	-11.9669	7.98702	-21.7572	13.8977	50.0014	10.7626
69	4.31496	3.27903	18.948	5.70516	39.3429	10.4977	11.2718	10.6886	41.6663	11.5353	26.0764	16.5107	127.163	9.61725	-11.9467	7.98415	-21.7388	13.8932	49.9891	10.7588
70	4.3238	3.2797	18.9878	5.70279	39.3469	10.485	11.2409	10.6867	41.6469	11.5482	26.2268	16.5242	127.086	9.63739	-11.9257	7.98056	-21.7213	13.8874	49.976	10.7556
71	4.33274	3.28011	19.0283	5.7009	39.3512	10.4732	11.2078	10.6866	41.624	11.5611	26.3797	16.5352	127.009	9.65805	-11.9062	7.97668	-21.7064	13.8805	49.9623	10.7517
72	4.34074	3.28026	19.0706	5.69867	39.3549	10.4626	11.1733	10.6865	41.5978	11.5735	26.5324	16.5453	126.929	9.67795	-11.8884	7.97279	-21.692	13.8743	49.9477	10.7473
73	4.34808	3.2804	19.1151	5.69676	39.3581	10.4518	11.1355	10.6857	41.5696	11.5841	26.6848	16.5592	126.845	9.69613	-11.8706	7.96861	-21.6792	13.8704	49.9332	10.7426
74	4.35409	3.28091	19.1613	5.69498	39.3615	10.4414	11.0942	10.6862	41.5372	11.5937	26.8353	16.5735	126.76	9.71381	-11.8523	7.96282	-21.6668	13.868	49.9178	10.7381
75	4.35941	3.28128	19.2083	5.69338	39.3647	10.4296	11.0499	10.6858	41.5022	11.6032	26.9784	16.5817	126.671	9.73115	-11.834	7.95658	-21.6549	13.8678	49.9003	10.733
76	4.36412	3.28058	19.255	5.69226	39.367	10.4173	10.9989	10.6854	41.4623	11.6128	27.1164	16.5847	126.581	9.74711	-11.8174	7.95229	-21.6432	13.8702	49.8817	10.7281
77	4.36794	3.27943	19.2994	5.69137	39.3699	10.4046	10.9426	10.6844	41.4173	11.6225	27.2555	16.5893	126.489	9.76115	-11.8019	7.94992	-21.6327	13.8737	49.8624	10.7227
78	4.36982	3.27871	19.3415	5.69055	39.3704	10.3924	10.8862	10.6843	41.3695	11.6329	27.4016	16.5945	126.395	9.77442	-11.7873	7.948	-21.6254	13.8755	49.8431	10.7164
79	4.37075	3.27738	19.3814	5.68814	39.3709	10.3793	10.8263	10.6841	41.3159	11.6417	27.5517	16.597	126.301	9.78502	-11.7734	7.94538	-21.6197	13.8768	49.8218	10.7116
80	4.36957	3.27643	19.4199	5.6848	39.3709	10.3653	10.7663	10.6838	41.2598	11.6485	27.7038	16.5927	126.206	9.79204	-11.7603	7.9428	-21.6151	13.8784	49.8008	10.7066
81	4.36751	3.27488	19.458	5.68065	39.3713	10.3511	10.7027	10.6828	41.1989	11.6542	27.8562	16.5811	126.111	9.79716	-11.7476	7.93876	-21.6088	13.8789	49.7792	10.7017
82	4.36472	3.27238	19.4958	5.67658	39.3725	10.3364	10.637	10.6814	41.1322	11.6606	28.0095	16.5659	126.015	9.80132	-11.7347	7.93505	-21.6017	13.8779	49.7562	10.6969
83	4.36102	3.2698	19.5337	5.672	39.3727	10.3213	10.5691	10.6821	41.0609	11.668	28.164	16.5511	125.92	9.80521	-11.7221	7.93293	-21.5957	13.8747	49.7345	10.6923
84	4.35628	3.26761	19.5713	5.66685	39.3733	10.3046	10.4974	10.6857	40.9849	11.6763	28.3182	16.5329	125.824	9.8088	-11.7087	7.93217	-21.5951	13.871	49.7117	10.6867
85	4.35009	3.26623	19.6089	5.66192	39.3748	10.2867	10.4209	10.6907	40.9047	11.6847	28.4711	16.512	125.728	9.81194	-11.696	7.93206	-21.5989	13.8692	49.6878	10.681
86	4.34244	3.26583	19.6465	5.65735	39.3755	10.2684	10.342	10.6959	40.8196	11.6919	28.6245	16.4894	125.629	9.8134	-11.684	7.93423	-21.6078	13.8706	49.6639	10.6744
87	4.33284	3.26601	19.6842	5.65355	39.3764	10.2495	10.261	10.7016	40.7314	11.6983	28.7761	16.4628	125.528	9.81411	-11.6718	7.93659	-21.6217	13.8719	49.64	10.6684
88	4.322	3.26648	19.7222	5.65019	39.3771	10.2312	10.1763	10.7062	40.6385	11.7039	28.9231	16.4313	125.424	9.81396	-11.6597	7.93843	-21.6393	13.873	49.6154	10.6625
89	4.30937	3.26739	19.76	5.64677	39.377	10.2133	10.0859	10.7091	40.5379	11.7076	29.069	16.3985	125.317	9.81242	-11.6504	7.93941	-21.6586	13.874	49.5891	10.6568
90	4.29625	3.26798	19.7979	5.64265	39.3765	10.1952	9.99147	10.7087	40.4307	11.7089	29.2191	16.3692	125.207	9.81078	-11.6429	7.94185	-21.6829	13.8735	49.5621	10.6513
91	4.28279	3.26848	19.835	5.63916	39.3747	10.1765	9.89386	10.7074	40.3169	11.7085	29.3774	16.3464	125.092	9.8093	-11.6357	7.94416	-21.7137	13.8736	49.5335	10.6457
92	4.26811	3.26925	19.8708	5.63588	39.3719	10.1574	9.79106	10.703	40.1959	11.7054	29.5453	16.3303	124.973	9.80958	-11.6293	7.94553	-21.7511	13.8743	49.5032	10.6407
93	4.25163	3.27046	19.9041	5.63391	39.3668	10.135	9.68292	10.6986	40.0673	11.7005	29.7247	16.3212	124.85	9.81172	-11.6232	7.94765	-21.7943	13.8741	49.4725	10.6353
94	4.23298	3.27286	19.9351	5.63288	39.3612	10.1098	9.57062	10.6947	39.9315	11.6947	29.917	16.3136	124.724	9.81355	-11.617	7.95054	-21.8434	13.8731	49.4419	10.6298
95	4.21239	3.27613	19.9649	5.63294	39.3551	10.0837	9.45467	10.6917	39.788	11.6877	30.1227	16.3023	124.595	9.81351	-11.6124	7.952	-21.899	13.8719	49.4106	10.6243
96	4.19076	3.27942	19.9949	5.63303	39.3501	10.0564	9.33534	10.6882	39.6373	11.6776	30.3444	16.2848	124.461	9.8099	-11.6081	7.95317	-21.9609	13.8706	49.3782	10.6193
97	4.16768	3.28216	20.0261	5.63284	39.3437	10.0288	9.21337	10.6843	39.4796	11.6654	30.5815	16.2594	124.323	9.80627	-11.6038	7.95457	-22.0287	13.8697	49.3463	10.6139
98	4.14389	3.28417	20.0581	5.63323	39.336	10.0011	9.08896	10.6786	39.3147	11.6505	30.8302	16.2245	124.18	9.80014	-11.5984	7.95614	-22.1042	13.8731	49.3136	10.6082
99	4.11733	3.28591	20.0907	5.63369	39.3274	9.97313	8.96157	10.6722	39.1423	11.6329	31.088	16.186	124.035	9.79484	-11.5925	7.9568	-22.1898	13.8814	49.2797	10.6016
100	4.08877	3.28722	20.123	5.63465	39.3181	9.94338	8.82795	10.6647	38.9616	11.6118	31.3496	16.1493	123.888	9.79173	-11.586	7.95825	-22.2795	13.8927	49.2451	10.5953
